# Supplementary material for: Yad fimbriae are triggered by host cues and enhance extraintestinal pathogenic Escherichia coli tissue colonisation during bloodstream infection
Source: PLoS Pathog. 2026 Jun 1;22(6):e1014299. doi: 10.1371/journal.ppat.1014299 (PMC13245861; doi:10.1371/journal.ppat.1014299)
Supplement: S1 Table — (CSV) [file ppat.1014299.s010.csv]

S1 Table. Nucleotide identities of yad genes against the EC958 reference in yad positive strains.
Accession	Phylogroup	ST	yadN	ecpD	htrE	yadM	yadL	yadK	yadC
NC_000913.3	A	10	90.722	92.683	97.344	93.158	97.5	85.354	67.943
NC_004431.1	B2	73	89.796	85.772	87.298	73.684	71.144	74.747	62.118
NC_007779.1	A	10	90.722	92.683	97.344	93.158	97.5	85.354	67.943
NC_007946.1	B2	95	89.796	85.772	87.067	73.158	69.652	74.747	62.588
NC_008563.1	B2	95	89.796	85.772	86.952	73.158	69.652	74.747	62.588
NC_009801.1	B1	1132	90.722	92.683	97.806	93.158	97.5	95.455	64
NC_010473.1	A	1060	90.722	92.683	97.344	93.158	97.5	85.354	67.943
NC_010498.1	F	354	90.206	82.927	84.241	61.257	69.154	68.182	68.632
NC_011415.1	B1	156	90.722	93.089	97.921	93.158	98	95.455	64
NC_011741.1	B1	1128	90.206	92.683	97.691	93.158	98	95.455	64
NC_011742.1	B2	95	89.796	85.772	87.067	73.158	69.652	74.747	62.588
NC_011748.1	B1	678	90.722	93.089	97.46	93.158	98	95.455	64
NC_011993.1	B2	135	89.796	85.772	87.182	73.684	69.652	74.747	62.061
NC_012759.1	A	10	90.722	92.683	97.344	93.158	97.5	85.354	67.943
NC_012892.2	A	93	90.206	93.089	97.691	93.158	98	95.455	64
NC_012947.1	A	93	90.206	93.089	97.691	93.158	98	95.455	64
NC_012967.1	A	93	90.206	93.089	97.691	93.158	98	95.455	64
NC_012971.2	A	93	90.206	93.089	97.691	93.158	98	95.455	64
NC_013353.1	B1	17	90.722	93.089	97.691	93.158	98	95.455	64
NC_013361.1	B1	21	90.722	93.089	97.921	92.632	98	95.455	64
NC_013364.1	B1	16	90.722	93.089	97.806	93.158	98	95.455	64
NC_013654.1	B2	131	100	100	99.769	100	100	99.495	99.76
NC_016902.1	B1	1079	90.722	93.089	97.46	93.158	97.5	95.455	64
NC_017625.1	A	1060	90.722	92.683	97.344	93.158	97.5	85.354	67.943
NC_017628.1	B2	95	89.796	85.772	87.067	73.158	69.652	74.747	62.588
NC_017631.1	B2	73	89.796	85.772	87.298	73.684	71.144	74.747	62.118
NC_017632.1	B2	643	89.796	85.772	87.067	73.158	69.652	74.747	66.106
NC_017633.1	A	48	90.722	92.683	97.229	92.632	97.5	85.354	67.943
NC_017634.1	B2	135	89.796	85.772	87.182	73.684	69.652	74.747	62.061
NC_017635.1	B1	1079	90.722	93.089	97.46	93.158	97.5	95.455	64
NC_017638.1	A	1060	90.722	92.683	97.344	93.158	97.5	85.354	67.943
NC_017641.1	A	100	82.629	92.683	96.651	93.158	97.5	85.354	68.182
NC_017651.1	B2	73	89.796	85.772	87.298	73.684	71.144	74.747	62.118
NC_017652.1	B2	73	89.796	85.772	87.298	73.684	71.144	74.747	62.118
NC_017660.1	B1	1079	90.722	93.089	97.46	93.158	97.5	95.455	64
NC_017664.1	B1	1079	90.722	93.089	97.46	93.158	97.5	95.455	64
NC_018650.1	B1	678	90.722	93.089	97.575	93.158	98	95.455	64
NC_018658.1	B1	678	90.722	93.089	97.575	93.158	98	95.455	64
NC_018661.1	B1	678	90.722	93.089	97.575	93.158	98	95.455	64
NC_020163.1	C	23	90.722	93.089	97.691	93.158	98	95.455	64
NC_022364.1	B1	1079	90.722	93.089	97.46	93.158	97.5	95.455	64
NC_022648.1	B2	131	100	100	99.885	100	100	100	100
NZ_AP017610.1	F	117	88.776	86.992	87.76	69.948	68.159	75.758	62.118
NZ_AP017617.1	F	457	90.206	82.927	84.357	61.257	69.154	68.182	68.632
NZ_AP017620.1	F	457	90.206	82.927	84.357	61.257	69.154	68.182	68.632
NZ_AP018784.1	B2	131	100	100	99.885	100	100	100	100
NZ_AP018796.1	B1	16	90.722	93.089	97.806	93.158	98	95.455	64
NZ_AP018802.1	B1	16	90.722	93.089	97.806	93.158	98	95.455	64
NZ_AP018808.1	B1	21	90.722	93.089	97.921	92.632	98	95.455	64
NZ_AP019189.1	A	167	90.722	92.683	97.229	93.158	97.5	85.354	67.703
NZ_AP019675.1	A	542	90.206	92.683	96.767	93.158	97.5	84.848	68.182
NZ_AP019761.1	B1	16	90.722	93.089	97.806	93.158	98	95.455	64
NZ_AP019856.1	B1	4577	90.722	93.089	97.691	93.158	98	95.455	64
NZ_AP021890.1	B1	201	90.206	92.683	97.691	93.158	98	94.949	64
NZ_AP021893.1	A	189	90.722	92.683	97.229	93.158	97.5	85.354	67.943
NZ_AP021896.1	A	10	85.165	82.114	84.936	64.398	71.144	69.192	52.941
NZ_AP021914.1	B1	602	90.722	93.089	97.575	93.158	98	95.455	64
NZ_AP021933.1	F	457	90.206	82.927	84.357	61.257	69.154	67.677	68.632
NZ_AP021944.1	B1	533	90.722	93.089	97.691	93.158	98	95.455	64
NZ_AP021946.1	A	10	90.722	92.683	97.229	93.158	97.5	85.354	67.943
NZ_AP021963.1	B2	1193	88.265	85.366	87.182	67.876	67.662	74.242	62.118
NZ_AP021998.1	B2	131	100	100	99.885	100	100	100	100
NZ_AP022030.1	A	744	90.722	92.683	97.113	93.158	97.5	85.354	67.943
NZ_AP022032.1	B2	131	100	100	99.885	100	100	100	100
NZ_AP022036.1	B1	1148	90.722	93.089	97.806	93.158	98	95.455	64
NZ_AP022044.1	B2	131	100	100	99.885	100	100	100	100
NZ_AP022064.1	B2	131	100	100	99.885	100	100	100	100
NZ_AP022087.1	D	70	91.237	82.52	86.443	68.947	76.617	71.212	69.856
NZ_AP022095.1	A	3941	90.206	93.089	97.806	93.158	98	95.455	64
NZ_AP022098.1	F	648	90.206	82.927	84.357	61.257	69.154	68.182	68.632
NZ_AP022120.1	B1	2025	90.722	93.089	97.806	93.158	98	95.455	64
NZ_AP022161.1	F	3177	90.206	82.927	84.357	61.257	69.154	68.182	68.632
NZ_AP022171.1	B2	131	100	100	99.769	100	100	99.495	99.76
NZ_AP022215.1	B1	641	90.722	92.683	97.921	93.158	98	95.455	64
NZ_AP022245.1	A	542	90.206	92.683	96.767	93.158	97.5	84.848	68.182
NZ_AP022295.1	B1	847	90.722	93.089	97.921	93.158	98	NA	64
NZ_AP022362.1	B2	131	100	100	99.885	100	100	100	100
NZ_AP022650.1	B2	1193	88.265	85.366	87.182	67.876	67.662	74.242	62.118
NZ_AP023224.1	C	410	90.722	92.683	97.229	93.158	97.5	85.354	67.943
NZ_AP023226.1	A	10	90.722	92.683	97.229	93.158	97.5	85.354	67.703
NZ_AP023237.1	C	410	90.722	92.683	97.229	93.158	97.5	85.354	67.943
NZ_CP006632.1	D	5147	91.237	82.52	86.327	68.947	76.617	70.707	69.856
NZ_CP006830.1	B2	95	89.796	85.772	87.067	73.158	69.652	74.747	62.588
NZ_CP006834.2	F	117	88.776	86.992	87.76	69.948	68.159	75.758	62.118
NZ_CP007275.1	B2	416	89.796	85.772	87.067	73.158	69.652	74.747	62.588
NZ_CP007442.1	C	23	90.722	93.089	97.691	93.158	98	95.455	64
NZ_CP007491.1	C	23	90.722	93.089	97.691	93.158	98	95.455	64
NZ_CP007594.1	A	48	90.722	92.683	97.229	92.632	97.5	85.354	67.943
NZ_CP007799.1	B2	73	89.796	85.772	87.298	73.684	71.144	74.747	62.118
NZ_CP008697.1	F	648	90.206	82.927	84.241	61.257	69.154	68.182	68.632
NZ_CP008801.1	A	10	90.722	92.683	97.344	93.158	97.5	85.354	67.943
NZ_CP009050.1	B1	678	90.722	93.089	97.575	93.158	98	95.455	64
NZ_CP009072.1	B2	73	89.796	85.772	87.298	73.684	71.144	74.747	62.118
NZ_CP009104.1	B1	2773	90.722	92.683	98.454	93.158	98	95.455	64
NZ_CP009106.2	B1	672	90.722	93.089	97.691	93.158	98	95.455	64
NZ_CP009166.1	A	10	90.722	92.683	97.344	93.158	97.5	85.354	67.943
NZ_CP009273.1	A	10	90.722	92.683	97.344	93.158	97.5	85.354	67.943
NZ_CP009644.1	A	10	90.722	92.683	97.344	93.158	97.5	85.354	67.943
NZ_CP009685.1	A	10	90.722	92.683	97.344	93.158	97.5	85.354	67.943
NZ_CP009789.1	A	10	90.722	92.683	97.344	93.158	97.5	85.354	67.943
NZ_CP009859.1	F	648	90.206	82.927	84.357	61.257	69.154	68.182	68.632
NZ_CP010117.1	B1	2522	90.722	93.089	97.806	93.158	98	95.455	64
NZ_CP010119.1	B1	20	90.722	93.089	97.691	93.158	98	95.455	64
NZ_CP010122.1	B1	295	90.722	92.683	97.806	93.158	98	95.455	64
NZ_CP010125.1	C	1426	90.722	93.089	98.329	93.158	98	95.455	64
NZ_CP010132.1	B1	109	90.722	93.089	97.691	93.158	98	94.949	64
NZ_CP010133.1	B1	109	90.722	93.089	97.691	93.158	98	94.949	64
NZ_CP010134.1	B1	642	90.722	93.089	97.691	93.158	98	95.455	62.374
NZ_CP010137.1	A	373	90.722	92.683	97.806	93.158	98	95.455	64
NZ_CP010140.1	C	90	90.722	93.089	97.575	92.632	97.5	95.455	64
NZ_CP010143.1	A	7067	90.722	92.683	97.229	93.158	97.5	84.848	67.943
NZ_CP010145.1	B1	58	90.722	93.089	97.806	93.158	98	95.455	64
NZ_CP010148.1	B1	1196	90.722	92.683	97.46	90.052	96.5	97.475	63.765
NZ_CP010150.1	B1	224	90.722	93.089	97.691	93.158	98	94.949	64
NZ_CP010151.1	B2	12	89.796	85.772	87.182	73.684	69.154	74.747	62.353
NZ_CP010152.1	A	7067	90.722	92.683	97.229	93.158	97.5	84.848	67.943
NZ_CP010157.1	F	117	88.776	86.992	87.76	69.948	68.159	75.758	62.118
NZ_CP010160.1	A	193	90.722	92.683	97.344	93.158	97.5	85.354	67.943
NZ_CP010167.1	B1	101	90.722	93.089	97.806	93.158	98	95.455	64
NZ_CP010169.1	A	197	90.722	93.089	97.806	93.158	98	95.455	64
NZ_CP010170.1	A	197	90.722	93.089	97.806	93.158	98	95.455	64
NZ_CP010172.1	A	617	90.722	92.683	97.229	93.158	97.5	85.354	67.943
NZ_CP010177.1	B1	1706	90.722	93.089	97.806	93.158	98	95.455	64
NZ_CP010178.1	B1	345	90.206	93.089	97.806	93.158	98	95.455	64
NZ_CP010180.1	B1	1081	90.722	92.683	97.921	93.158	98	95.455	64
NZ_CP010183.1	B1	1081	90.722	92.683	97.921	93.158	98	95.455	64
NZ_CP010186.1	B1	278	90.722	93.089	97.806	93.158	98	95.455	64
NZ_CP010191.1	B1	5082	90.722	93.089	97.921	93.158	98	95.455	63.765
NZ_CP010196.1	B1	278	90.722	93.089	97.806	93.158	98	95.455	64
NZ_CP010200.1	B1	6994	90.722	93.089	97.691	93.158	98	94.949	64
NZ_CP010206.1	B1	278	90.722	93.089	97.806	93.158	98	95.455	64
NZ_CP010213.1	B1	278	90.722	93.089	97.806	93.158	98	95.455	64
NZ_CP010219.1	B1	1081	90.722	92.683	97.921	93.158	98	95.455	64
NZ_CP010221.1	B1	278	90.722	93.089	97.806	93.158	98	95.455	64
NZ_CP010228.1	A	3519	90.722	93.089	97.806	92.632	98	94.949	64
NZ_CP010229.1	A	3574	90.722	92.683	97.921	93.158	98	95.455	64
NZ_CP010230.1	B1	1706	90.722	93.089	97.806	93.158	98	95.455	64
NZ_CP010237.1	A	218	90.722	92.683	97.229	93.158	96.41	85.354	67.943
NZ_CP010238.1	B1	517	90.206	92.683	97.691	93.158	98	95.455	65.657
NZ_CP010240.1	B1	20	90.722	93.089	97.691	93.158	98	95.455	64
NZ_CP010242.1	B1	3501	90.722	93.089	98.113	93.158	98	95.455	64
NZ_CP010315.1	C	88	90.722	93.089	97.691	93.158	98	95.455	64
NZ_CP010344.1	B1	847	90.722	93.089	97.921	93.158	98	95.455	64
NZ_CP010371.1	A	10	90.722	92.683	97.229	93.158	97.5	85.354	67.943
NZ_CP010585.1	A	93	90.206	93.089	97.691	93.158	98	95.455	64
NZ_CP010816.1	A	93	90.206	93.089	97.691	93.158	98	95.455	64
NZ_CP010876.1	B2	131	100	100	99.885	100	100	100	100
NZ_CP011018.1	B1	5082	90.722	92.683	97.921	93.158	98	95.455	64
NZ_CP011061.1	A	167	90.722	92.683	97.229	93.158	97.5	85.354	67.703
NZ_CP011113.2	A	10	90.722	92.683	97.344	93.158	97.5	85.354	67.943
NZ_CP011124.1	A	10	90.722	92.683	97.344	93.158	97.5	85.354	67.943
NZ_CP011320.1	A	10	90.722	92.683	97.344	93.158	97.5	85.354	67.943
NZ_CP011321.1	A	10	90.722	92.683	97.344	93.158	97.5	85.354	67.943
NZ_CP011322.1	A	10	90.722	92.683	97.344	93.158	97.5	85.354	67.943
NZ_CP011324.1	A	10	90.722	92.683	97.344	93.158	97.5	85.354	67.943
NZ_CP011331.1	B1	678	90.722	93.089	97.575	93.158	98	95.455	64
NZ_CP011342.2	A	10	90.722	92.683	97.344	93.158	97.5	85.354	67.943
NZ_CP011343.2	A	10	90.722	92.683	97.344	93.158	97.5	85.354	67.943
NZ_CP011416.1	B1	99	90.722	NA	97.691	93.158	97.5	NA	67.196
NZ_CP011495.1	A	10	90.722	92.683	97.344	93.158	97.5	85.354	67.943
NZ_CP011938.1	A	93	90.206	93.089	97.691	93.158	98	95.455	64
NZ_CP012125.1	A	1060	90.722	92.683	97.344	93.158	97.5	85.354	67.943
NZ_CP012126.1	A	1060	90.722	92.683	97.344	93.158	97.5	85.354	67.943
NZ_CP012127.1	A	1060	90.722	92.683	97.344	93.158	97.5	85.354	67.943
NZ_CP012376.1	B1	56	90.722	93.089	97.806	93.158	98	94.949	63.765
NZ_CP012379.1	B2	1858	87.755	85.366	87.529	73.158	66.667	73.737	70.755
NZ_CP012380.1	B1	155	90.722	93.089	97.806	93.158	98	95.455	64
NZ_CP012625.1	B2	95	89.796	85.366	87.067	73.158	69.652	74.747	62.588
NZ_CP012631.1	B2	95	89.796	85.772	87.067	73.158	69.652	74.747	62.588
NZ_CP012633.1	B2	95	89.796	85.772	87.067	73.158	69.652	74.747	62.588
NZ_CP012635.1	B2	95	89.796	85.772	87.067	73.158	69.652	74.747	62.588
NZ_CP012693.1	B1	21	90.722	93.089	97.921	92.632	98	95.455	64
NZ_CP012868.1	A	10	90.722	92.683	97.344	93.158	97.5	85.354	67.943
NZ_CP012869.1	A	10	90.722	92.683	97.344	93.158	97.5	85.354	67.943
NZ_CP012870.1	A	10	90.722	92.683	97.344	93.158	97.5	85.354	67.943
NZ_CP013025.1	F	117	88.776	86.992	87.76	69.948	68.159	75.758	62.118
NZ_CP013029.1	A	119	89.691	93.089	98.458	93.158	97.268	95.455	63.765
NZ_CP013031.1	A	93	89.691	93.089	97.232	93.158	98	95.455	64
NZ_CP013112.1	C	410	90.722	93.089	97.691	92.632	98	95.455	46.24
NZ_CP013185.1	B1	678	90.722	93.089	97.575	93.158	98	95.455	64
NZ_CP013190.1	A	4	92.784	82.52	85.632	66.842	NA	71.212	67.92
NZ_CP013483.1	A	167	90.722	92.683	97.229	93.158	97.5	85.354	67.943
NZ_CP013658.1	B2	131	100	100	99.885	100	100	100	100
NZ_CP013662.1	A	329	90.722	93.902	97.46	93.158	97.5	84.848	67.943
NZ_CP013663.1	B1	718	90.722	93.089	98.329	93.158	98	95.455	64
NZ_CP013831.1	B2	131	100	100	99.885	100	100	100	100
NZ_CP013835.1	B2	131	100	100	99.885	100	100	100	100
NZ_CP013952.1	A	10	90.722	92.683	97.344	93.158	97.5	85.354	67.943
NZ_CP014225.1	A	10	90.722	92.683	97.344	93.158	97.5	85.354	67.943
NZ_CP014268.2	A	93	90.722	92.683	97.344	93.158	97.5	85.354	67.943
NZ_CP014269.1	A	93	90.722	92.683	97.344	93.158	97.5	85.354	67.943
NZ_CP014270.1	A	10	90.722	92.683	97.344	93.158	97.5	85.354	67.943
NZ_CP014272.1	A	10	90.722	92.683	97.344	93.158	97.5	85.354	67.943
NZ_CP014316.1	B2	131	100	100	99.885	100	100	100	100
NZ_CP014348.1	A	10	90.722	92.683	97.344	93.158	97.5	85.354	67.943
NZ_CP014488.1	B2	131	100	100	99.885	100	100	100	100
NZ_CP014495.1	B2	131	100	100	99.885	100	100	100	100
NZ_CP014497.1	B2	131	100	100	99.885	100	100	100	100
NZ_CP014522.1	B2	131	100	100	99.885	100	100	100	100
NZ_CP014667.1	B2	127	88.776	85.366	87.182	73.684	69.652	74.747	62.061
NZ_CP015069.1	B2	131	100	100	99.769	100	100	99.495	99.76
NZ_CP015074.2	B2	131	100	100	99.769	100	100	99.495	99.76
NZ_CP015076.1	B2	131	100	100	99.769	100	100	99.495	99.76
NZ_CP015085.1	B2	131	100	100	99.885	100	100	100	100
NZ_CP015138.1	B2	131	100	100	99.885	100	100	100	100
NZ_CP015159.1	B2	131	100	100	99.769	100	100	99.495	99.76
NZ_CP015228.1	B1	718	90.722	93.089	97.806	93.158	98	95.455	64
NZ_CP015240.1	B1	1727	90.722	93.089	97.921	93.158	98	95.455	64
NZ_CP015244.1	B1	442	90.722	93.089	97.921	93.158	98	95.455	64
NZ_CP015834.1	F	648	90.206	82.927	84.357	61.257	69.154	68.182	68.632
NZ_CP015912.1	B1	7051	90.722	93.089	97.806	93.158	98	95.455	64
NZ_CP015995.1	B1	7060	90.722	93.089	97.691	93.158	98	95.455	63.765
NZ_CP016007.1	B2	998	88.265	85.772	87.182	68.394	69.652	74.747	61.972
NZ_CP016018.1	A	10	90.722	92.683	97.344	93.158	97.5	85.354	67.943
NZ_CP016182.2	A	744	90.722	92.683	97.113	93.158	97.5	85.354	67.943
NZ_CP016358.1	B2	127	88.776	85.366	87.182	73.684	69.652	74.747	62.061
NZ_CP016497.1	B2	73	89.796	85.772	87.298	73.684	71.144	74.747	62.118
NZ_CP016546.1	B1	359	90.722	93.089	97.806	93.158	98	95.455	64
NZ_CP016628.1	B1	679	90.722	93.089	97.46	93.158	98	94.949	63.208
NZ_CP016828.1	B1	678	90.722	93.089	97.575	93.158	98	95.455	64
NZ_CP017100.1	A	1060	90.722	92.683	97.344	93.158	97.5	85.354	67.943
NZ_CP017631.1	A	189	90.722	92.683	97.229	93.158	97.5	85.354	67.943
NZ_CP017844.1	A	4	92.784	82.52	85.632	66.842	NA	70.707	67.92
NZ_CP018103.1	A	617	90.722	92.683	97.229	93.158	97.5	85.354	67.943
NZ_CP018109.1	A	617	90.722	92.683	97.229	93.158	97.5	85.354	67.943
NZ_CP018115.1	A	617	90.722	92.683	97.229	93.158	97.5	85.354	67.943
NZ_CP018121.1	A	617	90.722	92.683	97.229	93.158	97.5	85.354	67.943
NZ_CP018323.1	B1	101	90.722	93.089	97.806	93.158	98	95.455	62.5
NZ_CP018801.1	A	10	90.722	92.683	97.344	93.158	97.5	85.354	67.943
NZ_CP018840.1	B1	154	90.722	NA	97.806	93.158	98	95.455	64
NZ_CP018948.1	B1	101	90.722	93.089	97.806	93.158	98	95.455	64
NZ_CP018953.1	B2	131	100	100	99.885	100	100	100	100
NZ_CP018962.1	A	10	90.722	92.683	97.229	93.158	97.5	85.354	67.703
NZ_CP018965.1	C	410	90.722	93.089	97.691	92.632	98	95.455	46.24
NZ_CP018970.1	B2	131	100	100	99.885	100	100	100	100
NZ_CP018979.1	B2	131	100	100	99.885	100	100	100	100
NZ_CP018983.1	B2	131	100	100	99.885	100	100	100	100
NZ_CP018991.1	B2	131	100	100	99.885	100	100	100	100
NZ_CP019000.1	B2	131	100	100	99.885	100	100	100	100
NZ_CP019005.1	A	44	90.722	92.683	97.831	93.158	97.5	85.354	67.943
NZ_CP019008.1	B2	131	100	100	99.885	100	100	100	100
NZ_CP019012.1	B2	131	100	100	99.885	100	100	100	100
NZ_CP019015.1	B2	131	100	100	99.885	100	100	100	100
NZ_CP019020.1	B2	131	100	100	99.885	100	100	100	100
NZ_CP019029.1	F	648	90.206	82.927	84.357	61.257	69.154	68.182	68.632
NZ_CP019051.1	B1	156	90.722	93.089	97.921	93.158	98	95.455	64
NZ_CP019071.1	A	167	90.722	92.683	97.229	93.158	97.5	85.354	67.703
NZ_CP019243.1	B2	127	88.776	85.366	87.182	73.684	69.652	74.747	62.061
NZ_CP019245.1	A	3902	90.206	92.683	97.503	93.158	97.5	85.354	67.943
NZ_CP019250.1	B1	602	90.722	93.089	97.575	93.158	98	95.455	64
NZ_CP019256.1	B1	453	90.722	92.683	97.806	92.632	98	95.455	64
NZ_CP019267.1	B1	155	90.722	93.089	97.806	93.158	98	94.972	64
NZ_CP019271.1	B1	58	90.722	93.089	97.806	93.158	98	95.455	64
NZ_CP019273.1	F	117	88.776	86.992	87.76	69.948	68.159	75.758	62.118
NZ_CP019455.1	B2	28	88.265	85.772	87.298	67.876	68.159	74.747	61.882
NZ_CP019558.1	B1	2144	90.722	92.683	97.921	93.158	98	95.455	64
NZ_CP019560.1	B1	1147	90.722	93.089	97.691	93.158	98	92	64
NZ_CP019629.1	A	10	90.722	92.683	97.344	93.158	97.5	85.354	67.943
NZ_CP019777.1	B2	95	89.796	85.772	87.067	73.158	69.652	74.747	62.588
NZ_CP019903.1	F	117	88.776	86.992	87.76	69.948	68.159	75.758	62.118
NZ_CP019953.1	B1	223	90.722	93.089	97.806	93.158	98	94.949	64
NZ_CP019961.1	A	2223	90.722	92.683	97.806	93.158	97	84.343	67.943
NZ_CP020048.1	B1	101	90.722	93.089	97.806	93.158	98	95.455	64
NZ_CP020055.1	C	1809	90.722	93.089	90.868	93.158	97.516	95.455	64
NZ_CP020092.1	B1	300	90.722	92.683	97.806	92.632	98	93.939	94.484
NZ_CP020106.1	B1	300	90.722	92.683	97.806	92.632	98	93.939	94.484
NZ_CP020116.1	B2	131	100	100	99.885	100	100	100	100
NZ_CP020509.1	B1	101	90.722	93.089	97.806	93.158	98	95.455	64
NZ_CP020514.1	A	167	90.722	92.683	97.229	93.158	97.5	85.354	67.943
NZ_CP020520.1	C	90	90.722	93.089	97.575	92.632	97.5	95.455	64
NZ_CP020545.1	B2	95	89.796	85.366	87.067	73.158	69.652	74.747	62.588
NZ_CP020933.1	B1	602	90.722	93.089	97.575	93.158	98	95.455	64
NZ_CP021175.1	A	617	90.722	92.683	97.229	93.158	97.5	85.354	67.943
NZ_CP021179.1	B2	131	100	99.595	99.885	100	100	100	100
NZ_CP021207.1	B2	131	100	100	99.885	100	NA	100	100
NZ_CP021288.1	B2	95	89.796	85.772	87.067	73.158	69.652	74.747	62.588
NZ_CP021454.1	B2	131	100	100	99.885	100	100	100	100
NZ_CP021532.1	A	167	90.722	92.683	97.229	93.158	97.5	85.354	67.703
NZ_CP021535.1	B1	101	90.722	93.089	97.806	93.158	98	95.455	64
NZ_CP021683.1	A	167	90.722	92.683	97.229	93.158	97.5	85.354	67.703
NZ_CP021689.1	B2	131	100	100	99.885	100	100	100	100
NZ_CP021691.1	A	167	90.722	92.683	97.229	93.158	97.5	85.354	67.703
NZ_CP021722.1	B1	101	90.722	93.089	97.806	93.158	98	95.455	64
NZ_CP021732.1	A	617	90.722	92.683	97.229	93.158	97.5	85.354	67.943
NZ_CP021736.1	A	167	90.722	92.683	97.229	93.158	97.5	85.354	67.703
NZ_CP021879.1	A	1284	90.722	92.683	97.229	93.158	97.5	85.354	67.943
NZ_CP021935.1	B2	131	100	100	99.885	100	100	100	100
NZ_CP022086.2	B1	678	90.722	93.089	97.575	93.158	98	95.455	64
NZ_CP022154.1	A	635	90.722	93.902	97.575	92.632	97.5	88.889	63.033
NZ_CP022164.1	F	1485	90.206	82.927	84.198	61.257	69.154	68.182	68.632
NZ_CP022279.1	B2	3693	88.776	86.992	87.529	67.876	68.159	74.242	70.283
NZ_CP022393.1	B1	2521	90.722	93.089	97.921	93.158	98	95.455	64
NZ_CP022407.1	B1	655	90.722	93.089	97.575	92.105	98	95.455	62.751
NZ_CP022664.1	A	10	90.722	92.683	97.344	93.158	97.5	85.354	67.943
NZ_CP022686.1	B2	73	89.796	85.772	87.298	73.684	71.144	74.747	62.118
NZ_CP022730.1	B2	131	100	100	99.885	100	100	100	100
NZ_CP022912.1	A	4	92.784	82.52	85.632	66.842	NA	70.707	67.92
NZ_CP023061.1	B1	678	90.722	93.089	97.575	93.158	98	95.455	64
NZ_CP023165.1	B1	446	90.722	93.089	97.806	93.158	98	95.455	64
NZ_CP023346.1	B1	443	90.722	93.089	97.46	93.158	98	94.949	64
NZ_CP023349.1	B1	5305	90.722	92.683	97.806	93.158	98	95.455	63.765
NZ_CP023357.1	B2	127	88.776	85.366	87.182	73.684	69.652	74.747	62.061
NZ_CP023359.1	B1	539	90.722	93.089	97.806	93.158	98	95.455	64
NZ_CP023366.1	F	648	90.206	82.927	84.357	61.257	69.154	68.182	68.632
NZ_CP023383.1	A	744	90.722	92.683	97.113	93.158	97.5	85.354	67.943
NZ_CP023386.1	D	349	91.237	82.52	86.443	68.947	76.617	71.212	69.856
NZ_CP023531.1	B1	678	90.722	93.089	97.575	93.158	98	95.455	64
NZ_CP023535.1	B1	678	90.722	93.089	97.575	93.158	98	95.455	64
NZ_CP023541.1	B1	672	90.722	93.089	97.691	93.158	98	95.455	64
NZ_CP023673.1	A	659	90.722	92.683	97.806	92.632	98	94.949	63.765
NZ_CP023815.1	F	648	90.206	82.927	84.357	61.257	69.154	67.677	68.632
NZ_CP023826.1	B2	131	100	100	99.885	100	100	100	100
NZ_CP023834.1	A	167	90.722	92.683	97.229	93.158	97.5	85.354	67.943
NZ_CP023844.1	B2	131	100	100	99.885	100	100	100	100
NZ_CP023849.1	B2	131	100	100	99.885	100	100	100	100
NZ_CP023853.1	B2	131	100	100	99.885	100	100	100	100
NZ_CP023899.1	C	410	90.722	93.089	97.575	92.632	98	95.455	46.24
NZ_CP024056.1	A	659	90.722	92.683	97.806	92.632	98	94.949	63.765
NZ_CP024127.1	A	793	90.722	92.683	97.344	93.158	97.5	85.354	67.943
NZ_CP024138.1	F	117	88.776	86.992	87.76	69.948	68.159	75.758	62.118
NZ_CP024141.1	C	88	90.722	93.089	97.691	93.158	98	95.455	64
NZ_CP024228.1	A	1312	90.722	92.683	97.229	93.158	97.5	85.354	67.943
NZ_CP024232.1	A	4	92.784	82.52	85.632	66.842	NA	71.212	67.92
NZ_CP024240.1	B1	5305	90.722	92.683	97.806	93.158	98	95.455	64
NZ_CP024243.1	B1	58	90.722	93.089	97.806	93.158	98	95.455	64
NZ_CP024245.1	B1	316	90.722	92.683	97.806	93.158	98	95.455	64
NZ_CP024256.1	A	1312	90.722	92.683	97.229	93.158	97.5	85.354	67.943
NZ_CP024257.1	A	1312	90.722	92.683	97.229	93.158	97.5	85.354	67.943
NZ_CP024260.1	A	4	92.784	82.114	85.632	66.842	NA	70.707	67.92
NZ_CP024275.1	A	4	92.784	82.52	85.632	66.842	NA	70.707	67.92
NZ_CP024278.1	B1	7256	90.722	92.683	97.806	93.158	98	95.455	64
NZ_CP024479.1	B1	17	90.722	93.089	97.691	93.158	98	95.455	64
NZ_CP024618.1	A	659	90.722	92.683	97.806	92.632	98	94.949	63.765
NZ_CP024650.2	B2	127	88.776	85.366	87.182	73.684	69.652	74.747	62.061
NZ_CP024717.1	B2	131	100	100	99.885	100	100	100	100
NZ_CP024720.1	B2	131	100	100	99.885	100	100	100	100
NZ_CP024801.1	C	410	90.722	92.683	97.229	93.158	97.5	85.354	67.943
NZ_CP024815.1	A	167	90.722	92.683	97.229	93.158	97.5	85.354	67.943
NZ_CP024821.1	B1	101	90.722	93.089	97.806	93.158	NA	95.455	64
NZ_CP024826.1	F	457	90.206	82.927	84.357	61.257	69.154	68.182	68.632
NZ_CP024830.1	A	167	90.722	92.683	97.229	93.158	97.5	85.354	67.943
NZ_CP024855.1	A	167	90.722	92.683	97.229	93.158	97.5	85.354	67.943
NZ_CP024859.1	A	167	90.722	92.683	97.229	93.158	97.5	85.354	67.943
NZ_CP024886.1	B2	144	89.796	85.772	87.182	73.158	69.652	74.747	62.061
NZ_CP024889.1	B1	448	90.722	93.089	97.806	93.158	98	94.949	64
NZ_CP025251.1	B2	127	88.776	85.366	87.182	73.684	69.652	74.747	62.061
NZ_CP025268.1	A	10	90.722	92.683	97.344	93.158	97	85.354	67.703
NZ_CP025318.1	B1	795	90.722	93.089	98.201	92.632	98	95.455	63.529
NZ_CP025328.1	B2	95	89.796	85.772	87.067	73.158	69.652	74.747	62.588
NZ_CP025401.1	B2	95	89.796	85.772	87.067	73.158	69.652	74.747	62.588
NZ_CP025520.1	A	1060	90.722	92.683	97.344	93.158	97.5	85.354	67.943
NZ_CP025703.1	B2	127	88.776	85.366	87.182	73.684	69.652	74.747	62.061
NZ_CP025716.1	B2	127	88.776	85.366	87.182	73.684	69.652	74.747	62.061
NZ_CP025747.1	A	10	90.722	92.683	97.344	93.158	97.5	85.354	67.943
NZ_CP025753.1	C	90	90.722	93.089	98.072	93.158	98	95.455	64
NZ_CP025842.1	A	1564	90.722	93.902	97.46	93.158	97.5	84.848	67.703
NZ_CP025847.1	B1	443	90.722	93.089	97.46	93.158	98	94.949	64
NZ_CP025849.1	B1	517	90.206	92.683	97.691	93.158	98	94.949	64
NZ_CP025856.1	B1	173	90.722	92.683	97.806	93.158	98	95.455	64
NZ_CP025862.1	B1	443	90.722	93.089	97.46	93.158	98	94.949	64
NZ_CP025865.1	B1	94	90.206	93.089	97.806	93.158	98	95.455	63.765
NZ_CP025869.1	B1	94	90.206	93.089	97.806	93.158	98	95.455	63.765
NZ_CP025892.1	B1	94	90.206	93.089	97.806	93.158	98	95.455	63.765
NZ_CP025903.1	A	10	90.722	92.683	97.229	92.632	97	86.127	67.943
NZ_CP025910.1	B1	443	90.722	93.089	97.46	93.158	98	94.949	64
NZ_CP025913.1	A	1312	90.722	92.683	97.229	93.158	97.5	85.354	67.943
NZ_CP025916.1	B1	443	90.722	93.089	97.46	93.158	98	94.949	64
NZ_CP025920.1	B1	443	90.722	93.089	97.46	93.158	98	94.949	64
NZ_CP025950.3	A	617	90.722	92.683	97.229	93.158	97.5	85.354	67.943
NZ_CP026026.1	A	10	90.722	92.683	97.344	93.158	97.5	85.354	67.943
NZ_CP026027.1	A	10	90.722	92.683	97.344	93.158	97.5	85.354	67.943
NZ_CP026199.1	A	167	90.722	92.683	97.229	93.158	97.5	85.354	67.703
NZ_CP026202.1	A	399	90.722	93.902	97.575	92.632	97	88.889	63.033
NZ_CP026342.1	A	10	90.722	92.683	97.344	93.158	97.5	85.354	67.943
NZ_CP026343.1	A	10	90.722	92.683	97.344	93.158	97.5	85.354	67.943
NZ_CP026344.1	A	10	90.722	92.683	97.344	93.158	97.5	85.354	67.943
NZ_CP026345.1	A	10	90.722	92.683	97.344	93.158	97.5	85.354	67.943
NZ_CP026346.1	A	10	90.722	92.683	97.344	93.158	97.5	85.354	67.943
NZ_CP026347.1	A	10	90.722	92.683	97.344	93.158	97.5	85.354	67.943
NZ_CP026348.1	A	10	90.722	92.683	97.344	93.158	97.5	85.354	67.943
NZ_CP026349.1	A	10	90.722	92.683	97.344	93.158	97.5	85.354	67.943
NZ_CP026350.1	A	10	90.722	92.683	97.344	93.158	97.5	85.354	67.943
NZ_CP026351.1	A	10	90.722	92.683	97.344	93.158	97.5	85.354	67.943
NZ_CP026352.1	A	10	90.722	92.683	97.344	93.158	97.5	85.354	67.943
NZ_CP026353.1	A	10	90.722	92.683	97.344	93.158	97.5	85.354	67.943
NZ_CP026354.1	A	10	90.722	92.683	97.344	93.158	97.5	85.354	67.943
NZ_CP026355.1	A	10	90.722	92.683	97.344	93.158	97.5	85.354	67.943
NZ_CP026356.1	A	10	90.722	92.683	97.344	93.158	97.5	85.354	67.943
NZ_CP026357.1	A	10	90.722	92.683	97.344	93.158	97.5	85.354	67.943
NZ_CP026358.1	A	10	90.722	92.683	97.344	93.158	97.5	85.354	67.943
NZ_CP026359.1	A	10	90.722	92.683	97.344	93.158	97.5	85.354	67.943
NZ_CP026360.1	A	10	90.722	92.683	97.344	93.158	97.5	85.354	67.943
NZ_CP026361.1	A	10	90.722	92.683	97.344	93.158	97.5	85.354	67.943
NZ_CP026399.1	A	399	90.722	93.902	97.575	92.632	97.5	88.889	63.033
NZ_CP026473.1	C	410	90.722	92.683	97.229	93.158	97.5	85.354	67.943
NZ_CP026491.1	B2	95	89.796	85.366	87.067	73.158	69.652	74.747	62.588
NZ_CP026580.3	A	167	90.722	92.683	97.229	93.158	97.5	85.354	67.703
NZ_CP026612.1	A	10	90.722	92.683	97.344	93.158	97.5	85.354	67.943
NZ_CP026755.1	F	1276	90.206	82.927	84.357	61.257	69.154	68.182	68.632
NZ_CP026853.1	B2	95	89.796	85.772	87.067	73.158	69.652	74.747	62.588
NZ_CP026929.1	A	10	90.722	92.683	97.229	93.158	97.5	85.354	67.943
NZ_CP026932.1	A	167	90.722	92.683	97.229	93.158	97.5	85.354	67.943
NZ_CP026939.1	B1	58	90.722	93.089	97.806	93.158	98	95.455	64
NZ_CP027103.1	B2	35	88.265	85.772	86.836	72.632	66.667	74.242	70.283
NZ_CP027105.1	A	48	90.722	92.683	97.229	92.632	97.283	85.354	67.943
NZ_CP027118.1	A	10	90.722	92.683	97.229	93.158	97.5	85.354	67.943
NZ_CP027126.1	B1	156	90.722	93.089	97.921	93.158	98	95.455	64
NZ_CP027205.2	C	410	90.722	92.683	97.229	93.158	97.5	85.354	67.943
NZ_CP027219.1	B1	17	90.722	93.089	97.691	93.158	98	95.455	64
NZ_CP027221.1	B1	16	90.722	93.089	97.806	93.158	98	95.455	64
NZ_CP027255.1	B1	278	90.722	93.089	97.806	93.158	98	95.455	64
NZ_CP027307.1	B1	16	90.722	93.089	97.806	93.158	98	95.455	64
NZ_CP027310.1	B1	56	90.722	93.089	97.806	93.158	98	NA	63.765
NZ_CP027312.1	B1	3695	90.722	93.089	97.691	93.158	98	95.455	64
NZ_CP027317.1	B1	655	90.722	93.089	97.575	92.105	98	95.455	62.751
NZ_CP027323.1	B1	442	90.722	93.089	97.921	93.158	98	95.455	64
NZ_CP027325.1	A	119	89.691	93.089	98.458	93.158	97.268	95.455	63.765
NZ_CP027331.1	B1	29	90.722	93.089	97.921	93.158	98	95.455	64
NZ_CP027338.1	B1	21	90.722	93.089	97.921	92.632	98	95.455	64
NZ_CP027342.1	B1	205	90.722	93.089	97.691	93.158	98	94.949	64
NZ_CP027347.1	B1	1792	90.722	93.089	97.806	93.158	98	95.455	64
NZ_CP027351.1	B1	655	90.722	93.089	97.575	92.105	98	95.455	62.751
NZ_CP027352.1	B1	21	90.722	93.089	97.921	92.632	98	95.455	64
NZ_CP027363.1	A	119	89.691	93.089	98.458	93.158	97.268	95.455	63.765
NZ_CP027366.1	B1	677	90.722	93.089	97.575	93.158	98	95.455	64
NZ_CP027368.1	B1	443	90.722	93.089	97.691	93.158	98	NA	64
NZ_CP027371.1	B1	173	90.722	92.683	97.806	93.158	98	95.455	64
NZ_CP027373.1	B1	2602	90.722	92.683	97.921	93.158	98	95.455	64
NZ_CP027380.1	B1	16	90.722	93.089	97.806	93.158	98	95.455	64
NZ_CP027387.1	B1	21	90.722	93.089	98.454	92.632	98	95.455	64
NZ_CP027388.1	B1	17	90.722	93.089	97.575	93.158	98	95.455	62.183
NZ_CP027390.1	B1	21	90.722	93.089	97.921	92.632	98	95.455	64
NZ_CP027394.1	B1	678	90.722	93.089	97.575	93.158	98	95.455	64
NZ_CP027430.1	A	93	90.206	93.089	97.691	93.158	98	95.455	64
NZ_CP027435.1	B1	655	90.722	93.089	97.575	92.105	98	95.455	62.751
NZ_CP027440.1	B2	658	88.776	86.992	87.76	69.948	68.159	75.253	63.059
NZ_CP027442.1	B1	21	90.722	93.089	97.921	92.632	98	95.455	64
NZ_CP027445.1	A	660	89.691	93.089	97.921	93.158	97.268	95.455	63.765
NZ_CP027447.1	F	967	89.691	82.927	84.357	61.257	69.154	68.182	68.632
NZ_CP027449.1	B1	173	90.722	92.683	98.325	93.158	98	95.455	64
NZ_CP027452.1	F	657	88.776	86.992	87.76	69.948	68.159	75.758	62.118
NZ_CP027454.1	B1	655	90.722	93.089	97.575	92.105	98	95.455	62.751
NZ_CP027459.1	A	660	89.691	93.089	97.921	93.158	97.268	95.455	63.765
NZ_CP027461.1	B2	646	89.796	85.772	87.067	73.684	69.652	74.747	62.061
NZ_CP027462.1	B1	297	90.722	90.393	97.806	93.158	98	94.949	64
NZ_CP027472.1	B1	21	90.722	93.089	98.454	92.632	98	95.455	64
NZ_CP027534.1	B2	131	100	100	99.885	100	100	100	100
NZ_CP027544.1	B1	343	90.722	92.683	97.691	92.632	98	94.444	94.484
NZ_CP027546.1	B1	21	90.722	93.089	97.921	92.632	98	95.455	64
NZ_CP027548.1	B1	300	90.722	92.683	97.806	92.632	98	93.939	94.484
NZ_CP027550.1	B2	722	88.265	85.772	87.067	72.632	66.667	74.242	70.283
NZ_CP027552.1	B1	2836	90.722	93.089	98.454	93.158	98	95.455	63.529
NZ_CP027555.1	B1	21	90.722	93.089	97.921	92.632	98	95.455	64
NZ_CP027573.1	B1	16	90.722	93.089	97.806	93.158	98	95.455	64
NZ_CP027577.1	B1	723	90.722	93.089	97.921	92.632	98	95.455	63.765
NZ_CP027582.1	B1	21	90.722	93.089	98.458	92.632	98	95.455	64
NZ_CP027584.1	B1	223	90.722	93.089	97.691	93.158	98	NA	64
NZ_CP027587.1	A	342	90.722	93.089	97.691	93.158	97.5	94.949	64
NZ_CP027591.1	A	659	90.722	92.683	97.806	92.632	98	94.949	63.765
NZ_CP027597.1	A	342	90.722	93.089	98.072	93.158	97.5	94.949	64
NZ_CP027599.1	B1	21	90.722	93.089	97.921	92.632	98	95.455	64
NZ_CP027701.1	A	617	90.722	92.683	97.229	93.158	97.5	85.354	67.943
NZ_CP027766.1	B1	2836	90.722	93.089	98.454	93.158	98	95.455	63.529
NZ_CP028112.1	B1	723	90.722	93.089	97.921	92.632	98	95.455	63.765
NZ_CP028116.1	B1	21	90.722	93.089	97.921	92.632	98	95.455	64
NZ_CP028117.1	B1	16	90.722	93.089	97.806	93.158	98	95.455	64
NZ_CP028122.1	B1	937	90.722	93.089	97.806	93.158	98	95.455	64
NZ_CP028126.1	B1	21	90.722	93.089	97.921	92.632	98	95.455	64
NZ_CP028166.1	A	7786	87.113	82.114	84.705	64.398	71.144	69.192	52.941
NZ_CP028320.1	B2	73	89.796	85.772	87.298	73.684	71.144	74.747	62.118
NZ_CP028381.1	B1	223	90.722	93.089	97.806	93.158	98	94.949	64
NZ_CP028429.1	B1	16	90.722	93.089	97.806	93.158	98	95.455	64
NZ_CP028432.1	B1	16	90.722	93.089	97.806	93.158	98	95.455	64
NZ_CP028483.1	B2	131	100	100	99.885	100	100	100	100
NZ_CP028578.2	A	617	90.722	92.683	97.229	93.158	97.5	85.354	67.943
NZ_CP028702.1	A	10	90.722	92.683	97.344	93.158	97.5	85.354	67.943
NZ_CP028703.1	A	10	90.722	92.683	97.344	93.158	97.5	85.354	67.943
NZ_CP029108.1	C	410	90.722	93.089	97.575	92.632	98	95.455	46.24
NZ_CP029111.1	B1	156	90.722	93.089	97.921	93.158	98	95.455	64
NZ_CP029115.1	A	167	90.722	92.683	97.229	93.158	97.5	85.354	67.703
NZ_CP029122.1	C	410	90.722	93.089	97.691	92.632	98	95.455	46.24
NZ_CP029164.1	F	117	88.776	86.992	87.76	69.948	68.159	75.758	62.118
NZ_CP029238.1	A	10	90.722	92.683	97.344	93.158	97.5	85.354	67.943
NZ_CP029239.1	A	10	90.722	92.683	97.344	93.158	97.5	85.354	67.943
NZ_CP029242.1	B1	156	90.722	93.089	97.921	93.158	98	95.455	64
NZ_CP029369.1	C	410	90.722	93.089	97.575	92.632	98	95.455	46.24
NZ_CP029371.1	A	93	90.206	93.089	97.691	93.158	98	95.455	64
NZ_CP029420.1	B2	131	100	100	99.885	100	100	100	100
NZ_CP029492.1	A	3288	90.722	92.683	97.229	93.158	97.5	85.354	68.844
NZ_CP029574.1	A	10	90.722	92.683	97.229	93.158	97.5	85.354	67.703
NZ_CP029576.1	B2	131	100	100	99.769	100	100	99.495	99.76
NZ_CP029692.1	B1	16	90.722	93.089	97.806	93.158	98	95.455	64
NZ_CP029747.1	F	457	90.206	82.927	84.357	61.257	69.154	68.182	68.632
NZ_CP030111.1	B2	1193	88.265	85.366	87.182	67.876	67.662	74.242	62.118
NZ_CP030240.1	A	10	90.722	92.683	97.344	93.158	97.5	85.354	67.943
NZ_CP030331.1	B1	156	90.722	93.089	97.921	93.158	98	95.455	64
NZ_CP030337.1	B2	131	100	100	99.885	100	100	100	100
NZ_CP030939.1	B1	40	90.722	93.089	97.575	93.158	98	95.455	64
NZ_CP031105.1	B1	453	90.722	92.683	97.806	93.158	98	95.455	64
NZ_CP031134.1	B1	448	90.722	92.683	97.229	93.158	97.5	85.354	67.943
NZ_CP031214.1	A	10	90.206	92.683	97.344	93.158	97.5	85.354	67.943
NZ_CP031215.1	B2	80	89.796	85.772	87.182	73.684	69.652	75.253	70.283
NZ_CP031231.1	C	410	90.206	93.089	97.691	92.632	98	95.455	46.24
NZ_CP031256.1	B2	73	89.796	85.772	87.298	73.684	71.144	74.747	62.118
NZ_CP031293.1	F	457	90.206	82.927	84.357	61.257	69.154	NA	68.632
NZ_CP031321.1	B1	2350	90.722	93.089	97.46	93.158	98	95.455	64
NZ_CP031546.1	C	88	90.722	93.089	97.575	93.158	98	95.455	64
NZ_CP031609.1	D	6140	92.268	82.927	86.443	70	77.612	71.212	68.421
NZ_CP031653.1	C	410	90.722	93.089	97.691	92.632	98	95.455	46.24
NZ_CP031706.1	B1	392	90.722	93.089	97.921	93.158	98	95.455	64
NZ_CP031833.1	A	10	90.722	93.089	98.458	93.158	98	95.455	67.671
NZ_CP031898.1	B1	223	90.722	93.089	97.806	93.158	98	94.949	64
NZ_CP031902.1	B1	678	90.722	93.089	97.575	93.158	98	95.455	64
NZ_CP031906.1	B1	442	90.722	93.089	97.921	93.158	98	95.455	64
NZ_CP031908.1	B1	17	90.722	93.089	97.691	93.158	98	95.455	64
NZ_CP031910.1	B1	655	90.722	93.089	97.575	92.105	98	95.455	62.751
NZ_CP031912.1	B1	16	90.722	93.089	97.806	93.158	98	95.455	64
NZ_CP031916.1	B1	17	90.722	93.089	97.575	93.158	98	95.455	62.183
NZ_CP031922.1	B1	21	90.722	93.089	97.921	92.632	98	95.455	64
NZ_CP032201.1	B2	131	100	100	99.885	100	100	100	100
NZ_CP032265.1	B2	131	100	100	99.885	100	100	100	100
NZ_CP032667.1	A	10	90.722	92.683	97.344	93.158	97.5	85.354	67.943
NZ_CP032679.1	A	10	90.722	92.683	97.344	93.158	97.5	85.354	67.943
NZ_CP032892.1	B1	156	90.722	93.089	97.921	93.158	98	95.455	64
NZ_CP032986.1	A	1684	90.722	92.683	97.229	93.158	97.5	85.354	67.943
NZ_CP032989.1	B1	162	90.206	92.683	97.691	93.158	98	95.455	64
NZ_CP032992.1	A	744	90.722	92.683	97.113	93.158	97.5	85.354	67.943
NZ_CP033092.2	B2	95	89.796	85.772	87.067	73.158	69.652	74.747	62.588
NZ_CP033096.1	A	206	87.113	82.927	85.168	63.874	72.139	68.687	54.39
NZ_CP033158.1	A	167	90.722	92.683	97.229	93.158	97.5	85.354	67.703
NZ_CP033378.1	A	48	87.113	82.114	84.936	64.398	71.144	68.687	52.941
NZ_CP033401.1	C	410	90.722	92.683	97.229	93.158	97.5	85.354	67.943
NZ_CP033635.1	F	6862	90.206	82.927	84.241	61.257	69.154	68.182	68.632
NZ_CP033762.1	B2	636	89.796	86.179	87.298	73.684	68.657	76.263	60.706
NZ_CP033850.1	F	648	90.206	82.927	84.357	61.257	69.154	68.182	68.632
NZ_CP034389.1	F	648	90.206	82.927	84.357	61.257	69.154	68.182	68.632
NZ_CP034399.1	B1	448	90.722	93.089	97.806	93.158	98	94.949	64
NZ_CP034404.1	B1	448	90.722	93.089	97.806	93.158	98	94.949	64
NZ_CP034595.1	A	10	90.722	92.683	97.344	93.158	97.5	85.354	67.943
NZ_CP034738.1	B1	3076	90.722	94.715	97.921	93.158	97	96.465	64
NZ_CP034787.1	A	2705	90.722	92.683	97.229	93.158	97.5	85.354	67.703
NZ_CP034953.2	A	10	90.722	92.683	97.344	93.158	97.5	85.354	67.943
NZ_CP034958.1	C	410	90.722	92.683	97.229	93.158	97.5	85.354	67.943
NZ_CP034966.1	C	410	90.722	93.089	97.575	92.632	98	95.455	46.24
NZ_CP035476.1	B2	131	100	100	99.885	100	100	100	100
NZ_CP035477.1	B2	131	100	100	99.885	100	100	100	100
NZ_CP035486.1	B2	73	89.796	85.772	87.298	73.684	71.144	74.747	62.118
NZ_CP035516.1	B2	131	100	100	99.885	100	100	100	100
NZ_CP035720.1	B2	131	100	100	99.885	100	100	100	100
NZ_CP035751.1	B1	381	90.206	93.089	97.691	93.158	98	94.444	64.235
NZ_CP035944.1	C	410	90.722	93.089	97.691	92.632	98	95.455	46.24
NZ_CP036177.1	A	167	90.722	92.683	97.229	93.158	97.5	85.354	67.703
NZ_CP036202.1	B1	2161	90.722	92.683	97.921	93.158	98	95.455	64
NZ_CP036245.1	B2	131	100	100	99.885	100	100	100	100
NZ_CP037449.1	B2	73	89.796	85.772	87.413	73.684	71.144	74.747	62.118
NZ_CP037857.1	A	10	90.722	92.683	97.344	93.158	97.5	85.354	67.943
NZ_CP037910.1	A	542	90.722	92.683	96.767	93.21	97	84.848	68.182
NZ_CP037941.1	B1	29	90.722	93.089	97.921	93.158	98	95.455	64
NZ_CP037943.1	B1	21	90.206	93.089	97.806	92.632	98	95.455	64
NZ_CP037945.1	B1	21	90.722	93.089	97.921	92.632	98	95.455	64
NZ_CP038138.1	B1	1196	90.722	92.683	97.46	90.052	96.5	97.475	63.765
NZ_CP038453.1	A	167	90.722	92.683	97.229	93.158	97.5	85.354	68.182
NZ_CP038791.1	A	10	90.722	93.089	97.921	93.158	98	95.455	64
NZ_CP038857.1	A	10	90.722	92.683	97.344	93.158	97.5	85.354	67.943
NZ_CP039298.1	A	48	90.206	92.683	97.113	93.158	97.5	85.354	67.943
NZ_CP039403.1	B2	122	91.753	82.52	86.327	68.947	76.617	71.212	69.617
NZ_CP039404.1	B2	583	91.237	82.927	86.211	68.947	76.617	71.212	69.617
NZ_CP040067.1	C	410	90.722	93.089	97.691	92.632	98	95.455	46.24
NZ_CP040090.1	A	3107	90.722	92.683	97.344	93.158	97.5	85.354	67.943
NZ_CP040269.1	A	191	90.722	93.089	97.691	93.158	98	94.949	64
NZ_CP040397.1	C	410	90.722	92.683	97.229	93.158	97.5	85.354	67.943
NZ_CP040667.1	A	10	90.722	92.683	97.344	93.158	97.5	85.354	67.943
NZ_CP040886.1	C	410	90.722	93.089	97.691	92.632	98	95.455	46.24
NZ_CP041002.1	B1	678	90.722	93.089	97.575	93.158	98	95.455	64
NZ_CP041300.1	F	648	90.206	82.927	84.357	61.257	69.154	68.182	68.632
NZ_CP041337.1	B2	131	100	100	99.885	100	100	100	100
NZ_CP041411.1	B1	4038	90.722	93.089	97.806	93.158	98	95.455	64
NZ_CP041429.1	B1	1611	90.722	93.089	97.691	93.158	97.5	94.949	64
NZ_CP041431.1	B1	1611	90.722	93.089	97.691	93.158	97.5	94.949	64
NZ_CP041433.1	B1	1611	90.722	93.089	97.575	93.158	97.5	94.949	64
NZ_CP041435.1	B1	155	90.722	93.089	97.806	93.158	98	95.455	64
NZ_CP041437.1	B1	162	90.206	92.683	97.575	93.158	98	95.455	64
NZ_CP041628.1	A	2705	90.722	92.276	97.229	93.158	97.5	85.354	67.703
NZ_CP041678.1	B1	40	90.722	93.089	97.691	93.158	98	95.455	63.765
NZ_CP041749.1	A	10	90.722	92.683	97.344	93.158	97.5	85.354	67.943
NZ_CP041919.1	B1	2599	90.722	93.089	97.921	93.158	97.5	95.455	65.99
NZ_CP041955.1	A	167	90.722	92.683	97.229	93.158	97.5	85.354	67.703
NZ_CP041996.1	F	457	90.206	82.927	84.357	61.257	69.154	68.182	68.632
NZ_CP042246.1	B2	95	89.796	85.772	87.067	73.158	69.652	74.747	62.588
NZ_CP042250.1	B2	95	89.796	85.772	87.182	73.158	69.652	74.747	62.588
NZ_CP042350.1	A	10	90.722	92.683	97.344	93.158	97.5	85.354	67.943
NZ_CP042585.1	B1	162	90.206	92.683	97.691	93.158	98	95.455	63.765
NZ_CP042588.1	A	1695	87.113	82.927	85.168	63.874	72.139	68.687	54.39
NZ_CP042843.1	A	10	90.722	92.683	97.344	93.158	97.5	85.354	67.943
NZ_CP042844.1	A	10	90.722	92.683	97.344	93.158	97.5	85.354	67.943
NZ_CP042845.1	A	10	90.722	92.683	97.344	93.158	97.5	85.354	67.943
NZ_CP042846.1	A	10	90.722	92.683	97.344	93.158	97.5	85.354	67.943
NZ_CP042865.1	A	10	90.722	92.683	97.344	93.158	97.5	85.354	67.943
NZ_CP042867.1	A	10	90.722	92.683	97.344	93.158	97.5	85.354	67.943
NZ_CP042892.1	A	1286	90.722	92.683	97.344	93.158	97.5	85.354	67.943
NZ_CP042934.2	C	410	90.722	93.089	97.691	92.632	98	95.455	46.24
NZ_CP043033.1	F	354	90.206	82.927	84.241	61.257	69.154	68.182	68.632
NZ_CP043181.1	B2	141	88.265	85.772	87.067	68.394	69.652	74.747	61.972
NZ_CP043183.1	A	10	90.206	92.683	97.344	93.158	97.5	85.354	67.943
NZ_CP043185.1	A	10	90.206	92.683	97.344	93.158	97.5	85.354	67.943
NZ_CP043187.1	A	10	90.206	92.683	97.344	93.158	97.5	85.354	67.943
NZ_CP043189.1	A	10	90.206	92.683	97.344	93.158	97.5	85.354	67.943
NZ_CP043191.1	A	10	90.206	92.683	97.344	93.158	97.5	85.354	67.943
NZ_CP043193.1	A	10	90.206	92.683	97.344	93.158	97.5	85.354	67.943
NZ_CP043195.1	A	10	90.206	92.683	97.344	93.158	97.5	85.354	67.943
NZ_CP043197.1	A	10	90.206	92.683	97.344	93.158	97.5	85.354	67.943
NZ_CP043199.1	A	10	90.206	92.683	97.344	93.158	97.5	85.354	67.943
NZ_CP043201.1	A	10	90.206	92.683	97.344	93.158	97.5	85.354	67.943
NZ_CP043203.1	A	10	90.206	92.683	97.344	93.158	97.5	85.354	67.943
NZ_CP043205.1	A	10	90.206	92.683	97.344	93.158	97.5	85.354	67.943
NZ_CP043207.1	A	10	90.206	92.683	97.344	93.158	97.5	85.354	67.943
NZ_CP043209.1	A	10	90.206	92.683	97.344	93.158	97.5	85.354	67.943
NZ_CP043211.1	A	10	90.206	92.683	97.344	93.158	97.5	85.354	67.943
NZ_CP043213.1	A	10	90.206	92.683	97.344	93.158	97.5	85.354	67.943
NZ_CP043478.1	B1	223	90.722	92.683	97.575	93.158	97.5	94.949	64
NZ_CP043486.1	B1	1079	90.722	93.089	97.46	93.158	97.5	95.455	64
NZ_CP043950.1	B2	95	89.796	85.772	87.067	73.158	69.652	74.747	62.353
NZ_CP044293.1	A	48	92.784	82.927	85.516	66.842	NA	71.212	67.92
NZ_CP044311.1	B1	2217	90.722	92.683	97.575	NA	98	94.949	64
NZ_CP044312.1	B1	2217	90.722	92.683	97.575	NA	98	94.949	64
NZ_CP044313.1	B1	2217	90.722	92.683	97.575	NA	98	94.949	64
NZ_CP044314.1	B1	223	90.722	93.089	97.806	93.158	98	94.949	64
NZ_CP044315.1	B1	17	90.722	93.089	97.575	93.158	98	95.455	62.183
NZ_CP044410.1	A	10	90.722	92.683	97.344	93.158	97.5	85.354	67.943
NZ_CP045277.1	A	10	90.722	92.683	97.344	93.158	97.5	85.354	67.943
NZ_CP045457.1	A	10	90.722	92.683	97.344	93.158	97.5	85.354	67.943
NZ_CP045741.1	A	1060	90.722	92.683	97.344	93.158	97.5	85.354	67.943
NZ_CP045827.1	B1	29	90.722	93.089	97.921	93.158	98	94.949	64
NZ_CP045977.1	A	93	90.206	93.089	97.691	93.158	98	95.455	64
NZ_CP046000.1	B1	641	90.722	92.276	97.921	93.252	98	95.455	64
NZ_CP046006.1	A	8165	90.722	93.089	97.806	93.158	98	85.354	68.182
NZ_CP046009.1	A	7131	90.722	92.683	96.882	92.632	NA	94.949	63.529
NZ_CP046259.1	B1	5415	90.722	93.089	97.806	93.158	98	95.455	64
NZ_CP046396.1	F	648	90.206	NA	84.357	61.257	69.154	68.182	68.632
NZ_CP047127.1	A	1060	90.722	92.683	97.344	93.158	97.5	85.354	67.943
NZ_CP047231.1	A	93	90.206	93.089	97.691	93.158	98	95.455	64
NZ_CP047277.1	A	10	90.722	92.683	97.344	93.158	97.5	84.848	67.943
NZ_CP047405.1	B1	101	90.722	93.089	97.806	93.158	98	95.455	64
NZ_CP047571.1	A	4977	90.722	92.683	96.767	92.632	97.5	85.354	68.182
NZ_CP047576.1	B1	156	90.722	93.089	97.921	93.158	98	95.455	64
NZ_CP047594.1	A	10	90.206	92.276	97.344	93.158	97.5	85.354	67.943
NZ_CP047665.1	B1	3714	90.206	93.089	98.329	93.158	98	95.455	64
NZ_CP047710.1	B2	131	100	100	99.769	100	100	99.495	99.76
NZ_CP047876.1	B1	3714	90.206	93.089	98.329	93.158	98	95.455	64
NZ_CP048025.1	B1	156	90.722	93.089	97.921	93.158	98	95.455	64
NZ_CP048107.1	F	648	90.206	82.927	84.357	61.257	69.154	68.182	68.632
NZ_CP048290.1	B1	453	90.722	92.683	97.806	93.158	98	95.455	64
NZ_CP048304.1	B2	73	89.796	85.772	87.298	73.684	71.144	74.747	62.118
NZ_CP048310.1	A	1284	90.722	92.683	97.229	93.158	97.5	85.354	67.943
NZ_CP048322.1	B1	940	90.722	93.089	97.806	93.158	98	95.455	64
NZ_CP048326.1	B1	940	90.722	93.089	97.806	93.158	98	95.455	64
NZ_CP048330.1	A	656	90.722	92.683	97.229	93.158	97.5	85.354	67.943
NZ_CP048337.1	F	648	90.206	82.927	84.357	61.257	69.154	68.182	68.396
NZ_CP048344.1	C	410	90.722	92.683	97.229	93.158	97.5	85.354	67.943
NZ_CP048359.1	B1	205	90.722	93.089	97.691	92.632	98	94.949	64
NZ_CP048367.1	A	167	90.722	92.683	97.229	93.158	97.5	85.354	67.703
NZ_CP048371.1	A	167	90.722	92.683	97.229	93.158	97.5	85.354	67.703
NZ_CP048376.1	C	410	90.722	92.683	97.229	93.158	97.5	85.354	67.943
NZ_CP048439.1	A	10	90.722	92.683	97.344	93.158	97.5	85.354	67.943
NZ_CP048647.1	B2	12	89.796	85.772	87.182	73.684	69.154	74.747	62.353
NZ_CP048821.1	A	48	90.722	92.683	97.113	92.632	97.5	85.354	67.943
NZ_CP048920.1	B2	1262	89.796	85.772	87.298	73.684	71.144	74.747	62.118
NZ_CP049077.1	B2	131	100	100	99.885	100	100	100	100
NZ_CP049085.1	B2	131	100	100	99.885	100	100	100	100
NZ_CP049343.1	B1	708	90.722	92.683	97.806	93.158	98	95.455	64
NZ_CP049348.1	B1	156	90.722	93.089	97.921	93.158	98	95.455	64
NZ_CP049353.1	A	7366	90.722	92.683	96.651	93.158	97.5	85.354	68.182
NZ_CP049936.1	B1	58	90.722	93.089	98.329	93.158	98	95.455	64
NZ_CP049967.1	B1	7505	90.722	93.089	97.806	93.158	98	95.455	64
NZ_CP049979.1	B1	58	90.722	93.089	97.806	93.158	98	95.455	64
NZ_CP050040.1	A	7366	90.722	92.683	96.651	93.158	97.5	85.354	68.182
NZ_CP050044.1	A	7187	90.722	92.683	97.344	93.158	97.5	85.354	67.943
NZ_CP050382.1	A	167	90.722	92.683	97.229	93.158	97.5	85.354	67.703
NZ_CP050498.1	B1	17	90.722	93.089	97.691	93.158	98	95.455	64
NZ_CP050862.1	B1	270	90.722	92.683	98.274	93.158	98	94.949	64
NZ_CP050865.1	B1	270	90.722	92.683	98.274	93.158	98	94.949	64
NZ_CP051219.1	B1	533	90.722	92.683	97.921	93.158	98	95.455	64
NZ_CP051222.1	A	93	90.206	93.089	97.691	93.158	97.5	95.455	64
NZ_CP051263.1	B2	73	89.796	85.772	87.298	73.684	71.144	74.747	62.118
NZ_CP051609.1	B2	131	99.485	100	99.885	100	100	100	100
NZ_CP051615.1	B2	131	100	99.593	99.885	100	100	100	100
NZ_CP051688.1	B2	14	88.265	85.366	87.182	67.876	67.662	73.737	62.118
NZ_CP051698.1	B1	54	90.722	93.089	97.921	93.158	98	94.949	64
NZ_CP051700.1	B2	144	89.796	85.772	87.182	73.158	69.652	74.747	62.061
NZ_CP051706.1	B2	357	100	100	99.885	100	100	100	100
NZ_CP051711.1	B2	95	89.796	85.772	87.067	73.158	69.652	74.747	62.588
NZ_CP051714.1	B2	95	89.796	85.772	87.067	73.158	69.652	74.747	62.588
NZ_CP051716.1	A	10	90.722	92.683	97.229	93.158	97.5	85.354	67.943
NZ_CP051719.1	B2	95	89.796	NA	87.067	73.158	69.652	74.747	62.588
NZ_CP051725.1	B2	73	89.796	85.772	87.298	73.684	71.144	74.747	62.118
NZ_CP051727.1	B2	491	89.796	85.772	87.298	73.684	70.647	73.232	61.882
NZ_CP051735.1	B2	95	89.796	85.772	87.067	73.158	69.652	74.747	62.588
NZ_CP051744.1	B2	998	88.265	85.714	87.182	68.394	69.652	74.747	61.972
NZ_CP051751.1	F	967	89.691	82.927	84.357	61.257	69.154	68.182	68.632
NZ_CP051753.1	D	973	91.237	82.52	86.327	68.947	76.617	71.212	69.856
NZ_CP051765.1	B1	5974	90.722	93.089	97.921	93.158	98	95.455	64
NZ_CP052877.1	B1	156	90.722	93.089	97.921	93.158	98	95.455	64
NZ_CP053079.1	B2	537	88.265	85.772	87.298	73.684	67.164	74.747	70.755
NZ_CP053231.1	B2	95	89.796	85.772	87.067	73.158	69.652	74.747	62.588
NZ_CP053234.1	B1	3695	90.722	92.683	97.806	93.158	98	95.455	64
NZ_CP053245.1	B2	420	NA	85.772	87.067	73.684	69.652	74.747	62.061
NZ_CP053251.1	B2	1193	88.265	85.366	88.984	67.876	67.662	74.242	57.277
NZ_CP053281.1	B1	58	90.722	93.061	97.806	93.158	98	95.455	64
NZ_CP053284.1	A	8125	90.722	92.683	97.344	93.158	97.5	84.848	67.943
NZ_CP053296.1	B2	550	88.265	85.366	87.067	67.876	67.662	74.242	62.118
NZ_CP053592.1	A	93	90.722	92.683	97.344	93.158	97.5	85.354	67.943
NZ_CP053594.1	A	93	90.722	92.683	97.344	93.158	97.5	85.354	67.943
NZ_CP053595.1	A	93	90.722	92.683	97.344	93.158	97.5	85.354	67.943
NZ_CP053597.1	A	93	90.722	92.683	97.344	93.158	97.5	85.354	67.943
NZ_CP053599.1	A	93	90.722	92.683	97.344	93.158	97.5	85.354	67.943
NZ_CP053600.1	A	93	90.722	92.683	97.344	93.158	97.5	85.354	67.943
NZ_CP053601.1	A	93	90.722	92.683	97.344	93.158	97.5	85.354	67.943
NZ_CP053602.1	A	93	90.722	92.683	97.344	93.158	97.5	85.354	67.943
NZ_CP053603.1	A	10	90.722	92.683	97.344	93.158	97.5	85.354	67.943
NZ_CP053604.1	A	1060	90.722	92.683	97.344	93.158	97.5	85.354	67.943
NZ_CP053605.1	A	10	90.722	92.683	97.344	93.158	97.5	85.354	67.943
NZ_CP053607.1	A	1060	90.722	92.683	97.344	93.158	97.5	85.354	67.943
NZ_CP053723.1	B1	5229	90.722	93.089	97.806	93.158	98	95.455	64
NZ_CP053731.1	B1	971	90.722	93.089	97.806	93.158	97.5	95.455	64
NZ_CP053851.1	F	457	90.206	82.927	84.357	61.257	69.154	68.182	68.632
NZ_CP053852.1	F	457	90.206	82.927	84.357	61.257	69.154	68.182	68.632
NZ_CP054214.1	B2	1193	88.265	85.366	87.182	67.876	67.662	74.242	62.118
NZ_CP054219.1	B2	131	100	100	99.885	100	100	100	100
NZ_CP054230.1	B2	73	89.796	85.772	87.298	73.684	71.144	74.747	62.118
NZ_CP054232.1	B2	2279	100	100	99.885	100	100	100	100
NZ_CP054282.1	B1	2178	90.722	93.089	97.921	93.158	98	95.455	64
NZ_CP054345.1	B2	550	88.265	85.366	87.182	67.876	67.662	74.242	62.118
NZ_CP054363.1	F	657	88.776	86.992	87.76	69.948	68.159	75.758	62.118
NZ_CP054388.1	F	457	90.206	82.927	84.357	61.257	69.154	68.182	68.632
NZ_CP054556.1	F	457	90.206	82.927	84.357	61.257	69.154	68.182	68.632
NZ_CP054940.1	B1	101	90.722	93.089	97.806	93.158	98	95.455	64
NZ_CP055251.1	B1	602	90.722	93.089	97.575	93.158	98	95.455	64
NZ_CP055256.1	B1	156	90.722	93.089	97.921	93.158	98	95.455	64
NZ_CP055259.1	A	1788	90.722	92.683	97.229	93.158	97.5	85.354	67.943
NZ_CP058302.1	A	1788	90.722	92.683	97.229	93.158	97.5	85.354	67.943
NZ_CP058308.1	B1	155	90.722	93.089	97.806	93.158	98	94.972	64
NZ_CP058355.1	A	716	87.113	82.114	84.936	64.398	71.144	69.192	52.941
NZ_CP058596.1	B2	73	89.796	85.772	87.298	73.684	71.144	74.747	62.118
NZ_CP058618.1	C	410	90.722	93.089	97.691	92.632	98	95.455	46.24
NZ_CP058651.1	C	410	90.722	93.089	97.575	92.632	98	95.455	46.24
NZ_CP058656.1	C	410	90.722	93.089	97.575	92.632	98	95.455	46.24
NZ_CP058661.1	A	3835	90.722	92.683	97.229	93.158	97.5	85.354	67.943
NZ_CP058682.2	B1	21	90.722	93.089	97.921	92.632	98	95.455	64
NZ_CP058948.1	A	10	90.722	92.683	97.344	93.158	97.5	85.354	67.943
NZ_CP059003.1	F	354	90.722	93.089	97.691	92.632	98	95.455	46.24
NZ_CP059043.1	A	10	90.722	92.683	97.344	93.158	97.5	85.354	67.943
NZ_CP059279.1	B2	131	100	100	99.769	100	100	99.495	99.76
NZ_CP059281.1	B2	131	100	100	99.769	100	100	99.495	99.76
NZ_CP059283.1	A	4656	NA	NA	97.896	93.158	97.5	85.354	67.943
NZ_CP059723.1	A	10	90.722	92.683	97.344	93.158	97.5	85.354	67.943
NZ_CP059907.1	F	117	88.776	86.992	87.76	69.948	68.159	75.758	62.118
NZ_CP059917.1	F	3258	88.776	86.992	87.76	69.948	68.159	75.758	62.118
NZ_CP059947.1	B1	58	90.722	93.089	97.806	93.158	98	95.455	64
NZ_CP060057.1	A	10	90.722	92.683	96.998	93.158	97.5	85.354	67.943
NZ_CP060061.1	A	10	90.722	92.683	96.998	93.158	97.5	85.354	67.943
NZ_CP060065.1	A	10	90.722	92.683	97.921	93.158	98	95.455	64
NZ_CP060073.1	A	10	90.722	92.683	97.344	93.158	97.5	85.354	67.943
NZ_CP060075.1	A	472	90.722	92.683	97.691	92.632	98.5	94.949	63.529
NZ_CP060083.1	A	10	90.722	92.683	96.998	93.158	97.5	85.354	67.943
NZ_CP060121.1	A	93	90.206	93.089	97.691	93.158	98	95.455	64
NZ_CP060709.1	A	10	90.722	92.683	97.344	93.158	97.5	85.354	67.943
NZ_CP061101.1	B1	940	90.722	93.089	97.806	93.158	98	95.455	64
NZ_CP061108.1	C	410	90.722	93.089	97.845	92.632	98	95.455	46.24
NZ_CP061185.1	F	1485	90.206	82.52	84.357	61.257	69.154	68.182	68.632
NZ_CP061206.1	B2	73	89.796	85.772	87.298	73.684	71.144	74.747	62.118
NZ_CP061329.1	B1	297	90.722	93.089	97.806	93.158	98	94.949	64
NZ_CP061749.1	A	399	90.722	93.902	97.575	92.632	97.5	88.889	63.033
NZ_CP061754.1	A	5791	90.722	92.683	97.229	93.158	97.5	85.354	67.943
NZ_CP061758.1	A	215	90.722	92.276	97.344	93.158	97.5	85.354	67.943
NZ_CP061914.1	B1	297	90.722	92.683	97.806	93.158	98	94.949	64
NZ_CP062204.1	B1	442	90.722	93.089	97.921	93.158	98	94.949	64
NZ_CP062211.1	B1	101	90.722	93.089	97.806	93.158	98	95.455	64
NZ_CP062228.1	B2	95	89.796	85.772	87.067	73.158	69.652	74.747	62.588
NZ_CP062239.1	A	10	90.722	92.683	97.344	93.158	97.5	85.354	67.943
NZ_CP062240.1	A	10	90.722	92.683	97.344	93.158	97.5	85.354	67.943
NZ_CP062241.1	A	10	90.722	92.683	97.344	93.158	97.5	85.354	67.943
NZ_CP062242.1	A	10	90.722	92.683	97.344	93.158	97.5	85.354	67.943
NZ_CP062243.1	A	10	90.722	92.683	97.344	93.158	97.5	85.354	67.943
NZ_CP062244.1	A	10	90.722	92.683	97.344	93.158	97.5	85.354	67.943
NZ_CP062245.1	A	10	90.722	92.683	97.344	93.158	97.5	85.354	67.943
NZ_CP062246.1	A	10	90.722	92.683	97.344	93.158	97.5	85.354	67.943
NZ_CP062247.1	A	10	90.722	92.683	97.344	93.158	97.5	85.354	67.943
NZ_CP062248.1	A	10	90.722	92.683	97.344	93.158	97.5	85.354	67.943
NZ_CP062249.1	A	10	90.722	92.683	97.344	93.158	97.5	85.354	67.943
NZ_CP062250.1	A	10	90.722	92.683	97.344	93.158	97.5	85.354	67.943
NZ_CP062855.1	C	88	90.722	93.089	98.201	93.158	98	95.455	64
NZ_CP062863.1	A	48	90.722	92.683	97.344	93.158	97.5	85.354	67.943
NZ_CP062865.1	B1	101	90.722	93.089	97.806	93.158	98	95.455	64
NZ_CP062868.1	B1	101	90.722	93.089	97.806	93.158	98	95.455	64
NZ_CP062871.1	B1	603	90.722	93.089	97.806	93.158	98	95.455	63.765
NZ_CP062876.1	A	5502	90.722	93.902	97.229	93.158	97.5	85.354	67.703
NZ_CP062901.1	A	939	90.722	92.683	97.921	93.158	98	95.455	64
NZ_CP062908.1	A	48	90.722	92.683	97.344	93.158	97.5	85.354	67.943
NZ_CP062910.1	B1	75	90.722	92.683	97.806	93.158	98	95.455	64
NZ_CP062985.1	B2	95	89.796	85.772	87.067	73.158	69.652	74.747	62.588
NZ_CP063046.1	B2	12	89.796	85.772	87.182	73.684	69.154	74.747	62.353
NZ_CP063214.1	B2	1946	88.776	85.366	87.182	73.684	69.652	74.747	62.061
NZ_CP063369.1	A	1286	90.722	92.683	97.344	93.158	97.5	85.354	67.943
NZ_CP063774.1	B2	131	100	100	99.885	100	100	100	100
NZ_CP063983.1	B2	73	89.796	85.772	87.067	73.684	71.144	74.747	62.118
NZ_CP064678.1	A	10	90.722	92.683	97.344	93.158	97.5	85.354	67.943
NZ_CP064679.1	A	10	90.722	92.683	97.344	93.158	97.5	85.354	67.943
NZ_CP064680.1	A	10	90.722	92.683	97.344	93.158	97.5	85.354	67.943
NZ_CP064681.1	A	10	90.722	92.683	97.344	93.158	97.5	85.354	67.943
NZ_CP064682.1	A	10	90.722	92.683	97.344	93.158	97.5	85.354	67.943
NZ_CP064825.1	B2	95	89.796	85.772	87.067	73.158	69.652	74.747	62.588
NZ_CP064847.1	F	1722	90.206	82.927	84.357	61.257	69.154	68.182	68.632
NZ_CP065152.1	B2	6570	89.796	85.772	87.413	73.684	70.647	74.747	62.911
NZ_CP065611.1	A	281	90.722	92.276	97.575	93.158	98	95.455	64
NZ_CP065624.1	B1	4627	90.722	93.089	97.687	93.158	98	94.444	64
NZ_CP065970.1	C	1807	90.722	93.089	97.691	93.158	98	95.455	64
NZ_CP066144.1	B2	73	89.796	85.772	87.298	73.684	71.144	74.747	62.118
NZ_CP066806.1	F	1722	90.206	82.927	84.241	61.257	69.154	68.182	68.632
NZ_HF572917.1	B1	678	90.722	93.089	97.575	93.158	98	95.455	64
NZ_HG738867.1	A	10	90.722	92.683	97.344	93.158	97.5	85.354	67.943
NZ_HG941718.1	B2	131	100	100	99.885	100	100	100	100
NZ_LM993812.1	A	1060	90.722	92.683	97.344	93.158	97.5	85.354	67.943
NZ_LM995446.1	A	10	90.722	92.683	97.344	93.158	97.5	85.354	67.943
NZ_LN832404.1	A	10	90.722	92.683	97.344	93.158	97.5	85.354	67.943
NZ_LR025096.1	B1	448	90.722	93.089	97.806	93.158	98	94.949	64
NZ_LR130545.1	B2	131	100	100	99.885	100	100	100	100
NZ_LR130552.1	B1	224	90.722	93.089	97.691	93.158	98	94.949	64
NZ_LR130555.1	F	648	90.206	82.927	84.357	61.257	69.154	68.182	68.632
NZ_LR134031.1	B2	95	89.796	85.772	87.067	73.158	69.652	74.747	62.588
NZ_LR134075.1	A	10	90.722	92.683	97.344	92.632	97.5	85.354	67.943
NZ_LR134080.1	B1	278	90.722	93.089	97.806	93.158	98	NA	64
NZ_LR134082.1	A	10	90.722	92.683	97.344	93.158	97.5	85.354	67.943
NZ_LR134152.1	A	10	90.722	92.683	97.344	93.158	97.5	85.354	67.943
NZ_LR134209.1	B1	297	90.722	90.393	97.806	93.158	98	94.949	64
NZ_LR134216.1	A	34	90.722	92.683	97.344	93.158	97.5	85.354	67.943
NZ_LR134222.1	B1	155	90.722	93.089	97.806	93.158	98	95.455	64
NZ_LR134226.1	B1	1679	90.722	93.089	97.806	93.158	98	95.455	64
NZ_LR134227.1	A	10	90.722	92.683	97.229	93.158	97.5	85.354	67.943
NZ_LR134231.1	A	10	90.722	92.683	97.229	93.158	97.5	85.354	67.943
NZ_LR134234.1	B1	1611	90.722	93.089	97.691	93.158	97.5	94.949	64
NZ_LR134237.1	B2	73	89.796	85.772	87.298	73.684	71.144	74.747	62.118
NZ_LR134239.1	A	10	90.722	92.683	97.344	93.158	97.5	85.354	67.943
NZ_LR134240.1	A	10	90.722	93.089	97.921	93.158	98	95.455	64
NZ_LR134248.1	A	93	90.206	93.089	97.691	93.158	98	95.455	64
NZ_LR134295.1	A	189	90.722	92.683	97.229	93.158	97.5	85.354	67.943
NZ_LR134296.1	A	10	90.722	92.683	97.344	93.158	97.5	85.354	67.943
NZ_LR134311.1	B1	56	90.722	93.089	97.806	93.158	98	94.949	64
NZ_LR217818.1	A	10	90.722	92.683	97.344	93.158	97.5	85.354	67.943
NZ_LR536430.1	A	635	90.722	93.902	97.575	92.632	97.5	88.384	63.033
NZ_LR595691.1	C	410	90.722	92.683	97.229	93.158	97.5	85.354	67.943
NZ_LR740758.1	B2	95	89.796	85.366	87.067	73.158	69.652	74.747	62.588
NZ_LR740776.1	B2	95	89.796	85.772	87.067	73.158	69.652	74.747	62.588
NZ_LR778140.1	B1	58	90.722	93.089	97.806	93.158	98	95.455	64
NZ_LR778141.1	B1	58	90.722	93.089	97.806	93.158	98	95.455	64
NZ_LR778143.1	B1	58	90.722	93.089	97.806	93.158	98	95.455	64
NZ_LR778145.1	B1	2005	90.722	93.089	97.691	93.158	98	94.949	64
NZ_LR778148.1	B1	297	90.722	90.393	97.806	93.158	98	94.949	64
NZ_LR778149.1	B1	4392	90.722	93.089	97.806	93.158	98	94.949	64
NZ_LR778150.1	B1	5891	90.722	93.089	97.806	93.158	98	95.455	64
NZ_LR778151.1	B1	295	90.722	92.683	97.575	93.158	98	95.455	64
NZ_LR778153.1	B1	6994	90.722	93.089	98.201	93.158	98	94.949	64
NZ_LR782232.1	B1	4623	90.206	93.089	97.806	93.158	98	95.455	64
NZ_LR881938.1	A	10	90.722	92.683	97.344	93.158	97.5	85.354	67.943
NZ_LR882052.1	A	10	90.722	92.683	97.229	93.158	97.5	85.354	67.943
NZ_LR882057.1	B1	453	90.722	92.683	97.806	93.158	98	NA	64
NZ_LR882493.1	C	23	90.722	93.089	97.575	93.158	98	95.455	64
NZ_LS992168.1	B2	131	100	100	99.885	100	100	100	100
NZ_LS992171.1	A	10	90.722	92.683	97.344	93.158	97.5	85.354	67.943
NZ_LS992180.1	B2	131	100	100	99.885	100	100	100	100
NZ_LS992185.1	A	617	90.722	92.683	97.229	93.158	97.5	85.354	67.943
NZ_LS992190.1	B2	131	100	100	99.885	100	100	100	100
NZ_LS992192.1	B2	131	100	100	99.885	100	100	100	100
NZ_LS998785.1	C	410	90.722	93.089	97.691	92.632	98	95.455	46.24
NZ_LS999560.1	B2	131	100	100	99.885	100	100	100	100
NZ_LT601384.1	A	10	90.722	92.683	97.344	93.158	97.5	86.857	69.081
NZ_LT615377.1	A	10	90.722	92.683	97.344	93.158	97.5	85.354	67.943
NZ_LT615378.1	A	10	90.722	92.683	97.344	93.158	97.5	85.354	67.943
NZ_LT838196.1	A	1288	90.722	92.683	97.344	93.158	NA	85.354	67.943
NZ_LT838200.1	A	1288	90.722	92.683	97.344	93.158	NA	85.354	67.943
NC_008253.1	B2	127	88.776	85.366	87.182	73.684	69.652	74.747	NA
NC_011601.1	B2	15	89.286	84.286	85.797	72.105	NA	73.232	NA
NC_011750.1	F	62	89.175	93.089	98.037	92.35	97	97.475	NA
NC_017646.1	F	62	89.175	93.089	98.037	92.35	97	97.475	NA
NZ_CP010176.1	B1	297	90.722	90.393	97.806	93.158	98	94.949	NA
NZ_CP011915.1	B2	141	88.265	85.772	87.182	68.394	69.652	74.747	NA
NZ_CP020107.1	B1	327	90.722	93.607	97.806	92.632	98	95.455	NA
NZ_CP021335.1	B1	294	90.722	93.089	97.806	93.158	98	95.455	NA
NZ_CP021339.1	B1	294	90.722	93.089	97.806	93.158	98	95.455	NA
NZ_CP025627.1	A	167	90.722	92.683	97.229	93.158	97.5	85.354	NA
NZ_CP028110.1	B1	655	90.722	93.089	97.575	92.105	98	95.455	NA
NZ_CP029973.1	A	167	90.722	92.683	97.229	93.158	97.5	85.354	NA
NZ_CP029981.1	A	4	92.784	82.52	85.632	66.842	NA	70.707	NA
NZ_CP032204.1	F	62	89.175	93.089	98.037	92.632	97	96.97	NA
NZ_CP040643.1	A	10	90.722	92.683	97.344	93.158	97.5	85.354	NA
NZ_CP041392.1	A	167	90.722	92.683	97.229	93.158	97.5	85.354	NA
NZ_CP043227.1	A	167	90.722	92.683	97.229	93.158	97.5	85.354	NA
NZ_CP043942.1	A	167	90.722	92.683	97.229	93.158	97.5	85.354	NA
NZ_CP043946.1	A	167	90.722	92.683	97.229	93.158	97.5	85.354	NA
NZ_CP045190.1	A	206	87.113	82.927	85.168	63.874	72.139	68.687	NA
NZ_CP054353.1	F	379	89.796	85.772	87.529	NA	69.154	74.242	NA
NZ_CP058342.1	A	167	90.722	92.683	97.229	93.158	97.5	85.354	NA
NZ_CP059840.1	B2	15	89.286	84.286	85.797	72.105	NA	73.232	NA
NZ_CP066032.1	B1	3	90.722	93.089	97.691	93.158	98	95.455	NA
NZ_LT827011.1	B2	15	89.286	84.286	85.797	72.105	NA	73.232	NA
NZ_LT903847.1	B2	15	89.286	84.286	85.797	72.105	NA	73.232	NA
NZ_CP024978.1	A	764	90.722	93.089	97.921	93.158	98	NA	NA
NZ_CP026935.2	A	10	NA	92.683	97.344	93.158	97.5	NA	NA
NZ_CP032426.1	C	410	90.722	93.089	97.575	92.632	98	NA	NA
NZ_CP035123.1	C	410	90.722	93.089	97.575	92.632	98	NA	NA
NZ_CP041031.1	C	410	90.722	93.089	97.575	92.632	98	NA	NA
NZ_CP041425.1	A	3630	90.722	93.496	97.229	92.632	97.5	NA	NA
* Nucleotide identities were generated using the EC958 reference genes in a tBLASTn search, with an 80% length threshold.
