# Supplementary material for: Yad fimbriae are triggered by host cues and enhance extraintestinal pathogenic Escherichia coli tissue colonisation during bloodstream infection
Source: PLoS Pathog. 2026 Jun 1;22(6):e1014299. doi: 10.1371/journal.ppat.1014299 (PMC13245861; doi:10.1371/journal.ppat.1014299)
Supplement: S1 File — (XLSX) [file ppat.1014299.s014.xlsx]

## Sheet: Description
Supporting information 1.
Raw data for all Figures.

## Sheet: Fig 1B
CFT073								EC958
Gene	PBS 1	PBS 2	PBS 3	HS 1	HS 2	HS 3		Gene	PBS 1	PBS 2	PBS 3	HS 1	HS 2	HS 3
fimA	1.22736	0.784886	1.03806	4.80839	3.57321	6.59889		fimA	1.07343	0.924806	1.00734	1.90381	1.5163	2.10997
focA	1.12289	0.836375	1.06478	4.33858	3.33778	5.05913		yadN	0.888158	1.11643	1.00851	4.0574	3.17602	3.66519
yadN	1.00618	0.942059	1.05499	15.3364	14.1777	14.9861		yfcO	0.892272	1.0611	1.0562	0.658485	0.888158	0.920542
yehA	1.00502	0.964078	1.03208	1.04046	1.09725	1.43285		yehA	1.11385	1.16115	0.773187	1.30787	0.617234	0.976408
c1935	1.10106	0.882023	1.0297	1.94381	2.07133	2.4042		1770	0.986613	1.15713	0.875931	1.32613	0.661535	0.633122
yfcO	1.08715	0.920542	0.99923	1.77837	1.59906	1.46634		293	1.13463	0.893303	0.986613	2.60971	3.56909	4.69857
ygiL	1.02023	0.903683	1.08464	1.13989	1.18967	0.983199		matB	0.977536	0.967425	1.05743	2.52081	3.15044	3.3922
papA	1.04166	1.07095	0.896405	2.40976	2.39588	2.20466		ygiL	0.994623	0.940971	1.06848	1.02377	0.722243	0.850995
papA2	1.13725	1.01435	0.866871	2.0499	1.86894	2.39865		afaA	1.06601	0.947516	0.990038	3.71636	4.77518	5.21339
aufA	0.929089	1.02732	1.0477	0.454984	0.537954	0.478157		4610	1.20488	0.900557	0.921606	2.07852	2.57081	3.61473

## Sheet: Fig 1C
CFT073								EC958
Gene	PBS 1	PBS 2	PBS 3	HS 1	HS 2	HS 3		Gene	PBS 1	PBS 2	PBS 3	HS 1	HS 2	HS 3
ecpD	0.968171	1.04488	0.988514	2.10429	2.36745	3.18951		ecpD	0.664343	1.27456	1.18099	1.71713	1.60214	1.38511
htrE	0.928731	0.99539	1.08172	0.99539	1.59475	2.38392		htrE	1.26283	0.725309	1.09177	0.710382	0.816014	0.95705
yadM	0.928731	1.11987	0.961483	2.81539	3.23403	3.79298		yadM	0.823591	0.858565	1.41421	0.90125	1.72907	1.31039
yadK	0.974905	1.18372	0.866537	2.95536	2.7007	2.97592		yadK	1.10445	0.83702	1.08173	1.31343	1.52979	1.70921
yadL	1.25122	1.00928	0.791869	1.65099	1.47768	1.7818		yadL	0.609909	1.26283	1.29834	2.22942	2.72578	2.88119
yadC	0.756109	1.19472	1.10701	4.33691	3.6217	4.77886		yadC	1.00928	0.808508	1.22547	2.38392	2.85469	3.25652

## Sheet: Fig 3A
Enpty pMK1lux	CFT073	Δhns	Δhns + pSU	Δhns + pHNS-cm
23.7	238.34	20385.6	20511	348.95
29.81	189.17	19074	18186.5	229.34
45.56	182.44	18954.3	22123.1	369.93

## Sheet: Fig 3C
CFT073	Δhns	Δhns + pSU-hns
0.063	0.681	0.177
0.072	0.862	0.191
0.069	0.782	0.35

## Sheet: Fig 3D
CFT073	CFT073 + 50% HS	Δhns	Δhns + 50% HS	Δhns/yad	Δhns/yad + 50% HS
0.0163333	0.073	0.735333	0.925	0.0066667	0.0066
0.0056667	0.038	0.667333	0.872	0.0046667	0.03
0.00033333	0.085	0.487333	0.753	0.0123333	0.004

## Sheet: Fig 3E
Time (m)	MEM-HEPES			+ 50% HS			+ 50% LB
0	0.139	0.161	0.164	0.157	0.187	0.135	0.144	0.175	0.187
20	0.165	0.195	0.188	0.146	0.176	0.141	0.192	0.246	0.216
40	0.226	0.27	0.264	0.161	0.214	0.154	0.195	0.285	0.216
60	0.26	0.319	0.31	0.178	0.251	0.168	0.284	0.356	0.324
80	0.224	0.255	0.243	0.2	0.28	0.18	0.382	0.45	0.372
100	0.234	0.272	0.274	0.211	0.301	0.198	0.345	0.463	0.406
120	0.254	0.293	0.304	0.235	0.317	0.216	0.381	0.514	0.458
140	0.294	0.337	0.338	0.258	0.33	0.226	0.424	0.558	0.507
160	0.317	0.36	0.359	0.27	0.345	0.238	0.489	0.638	0.578
180	0.312	0.376	0.382	0.281	0.358	0.245	0.599	0.731	0.686
200	0.329	0.4	0.396	0.286	0.371	0.253	0.711	0.872	0.842
220	0.359	0.426	0.418	0.297	0.384	0.264	0.85	0.958	0.941
240	0.392	0.464	0.452	0.304	0.396	0.274	0.935	0.988	0.97
260	0.441	0.5	0.483	0.315	0.404	0.285	0.964	1.004	1.008
280	0.453	0.533	0.524	0.322	0.423	0.294	0.968	1.018	1.019
300	0.469	0.555	0.54	0.331	0.435	0.304	0.984	1.037	1.038
320	0.498	0.59	0.573	0.34	0.45	0.313	1.006	1.043	1.043
340	0.529	0.624	0.609	0.347	0.464	0.323	0.995	1.037	1.043
360	0.561	0.641	0.626	0.356	0.476	0.334	1.021	1.047	1.048
380	0.587	0.654	0.644	0.364	0.486	0.341	1.003	1.042	1.038
400	0.607	0.658	0.651	0.371	0.496	0.349	0.991	1.034	1.024
420	0.624	0.667	0.661	0.381	0.507	0.359	0.978	1.021	1.023
440	0.634	0.667	0.664	0.386	0.512	0.363	0.959	1.007	0.996
460	0.638	0.663	0.663	0.393	0.522	0.371	0.943	0.986	0.988
480	0.636	0.654	0.654	0.397	0.527	0.38	0.928	0.971	0.977
500	0.633	0.646	0.645	0.404	0.536	0.388	0.906	0.972	0.977
520	0.624	0.639	0.637	0.412	0.545	0.397	0.884	0.964	0.974
540	0.619	0.634	0.63	0.421	0.554	0.4	0.87	0.957	0.968
560	0.646	0.633	0.63	0.461	0.56	0.41	0.857	0.953	0.961
580	0.609	0.631	0.627	0.436	0.569	0.418	0.838	0.934	0.944
600	0.604	0.622	0.617	0.444	0.569	0.427	0.824	0.925	0.939
620	0.601	0.621	0.617	0.454	0.567	0.435	0.808	0.912	0.923
640	0.593	0.618	0.617	0.462	0.564	0.434	0.794	0.902	0.913
660	0.59	0.618	0.617	0.471	0.562	0.432	0.784	0.898	0.906
680	0.587	0.617	0.614	0.48	0.559	0.433	0.772	0.887	0.893
700	0.583	0.615	0.61	0.489	0.557	0.432	0.76	0.875	0.884
720	0.577	0.606	0.597	0.488	0.556	0.431	0.75	0.865	0.87
740	0.582	0.616	0.615	0.488	0.555	0.43	0.739	0.862	0.862
760	0.579	0.613	0.604	0.486	0.555	0.43	0.732	0.85	0.849
780	0.581	0.611	0.604	0.484	0.554	0.43	0.721	0.84	0.837
800	0.58	0.615	0.607	0.484	0.556	0.43	0.717	0.831	0.828
820	0.578	0.612	0.603	0.493	0.558	0.431	0.71	0.826	0.82
840	0.575	0.608	0.6	0.483	0.568	0.433	0.702	0.817	0.812
860	0.57	0.607	0.594	0.483	0.566	0.435	0.692	0.81	0.803
880	0.567	0.603	0.582	0.483	0.573	0.434	0.683	0.798	0.794
900	0.565	0.605	0.586	0.483	0.576	0.439	0.678	0.791	0.783
920	0.564	0.609	0.592	0.485	0.582	0.442	0.673	0.786	0.778
940	0.556	0.599	0.578	0.485	0.584	0.446	0.664	0.778	0.769

## Sheet: Fig 3F
Time (m)	MEM-HEPES			+ 50% HS			+ 50% LB
0	1718.86	1931.18	2760.39	1818.18	2602.41	2763.74	1956.97	2654.49	2195.81
20	3818.69	5346.23	6709.89	8498.97	14024.8	13302.6	9904.96	10620.5	11232
40	4366.31	5415.76	6070.24	18238.8	19223.6	19369.5	20524.5	16888	18238.8
60	6373.33	6579.41	7091.82	22552	18675.4	23763	15830.2	15121.6	15391.5
80	5651.18	6116.44	6209.1	23630.7	16583.3	24122.6	11344.1	11801.5	12246.5
100	4242.1	7248.5	6245.31	23300.6	14687	21786.5	11262.5	9697.89	9111.84
120	4338.6	7046.47	5863.19	22085.1	14066.3	20310.8	9050.37	7559.32	7013.71
140	4602.22	7328.59	6053.86	20894.4	13738.8	20017.7	7865.1	6343.8	5864.09
160	4631.22	7353.83	6037.74	19994.5	13731.1	19737	6786.9	5386.6	5127.01
180	4650.57	6984.89	5857.99	19948.3	14377.1	20551.2	6742.68	5889.76	5621.81
200	4647.43	7014.3	5948.3	20511	15186.5	22123.1	7634.73	6737.76	6360.48
220	4647.33	6799.26	5653.22	21476.1	16505.3	23772.7	8780.37	9401.64	8433.36
240	4567.43	6706.13	5829.03	23009.6	17673	25705.4	11354	13647.2	11946.7
260	4757.15	9597.16	8172.99	24047.6	18878	27082.4	7822.82	6396.93	6616.91
280	5979.74	12996.2	9506.84	25599.9	19533.4	28496.6	8070.26	7796.16	7122.21
300	7686.17	17324.3	12822.6	26588.1	20218.2	29749.9	9218.03	9284.63	8440.37
320	10207.7	22117.1	15875.5	27239.9	20922.1	30579.8	11052.4	10683.7	9723.41
340	12794.7	26070.4	18697.9	27654.4	21521.7	31489.2	12226.8	11780.3	10974.5
360	16274	29036.1	20502.4	28351.3	22602.5	32161.9	12807.3	12512.3	11778.2
380	18753.4	30776.2	21715.7	28350	23686.3	32837.9	12826.9	12647.8	11965.5
400	20998.7	32685.5	23104.7	29110.8	25144.9	33869.3	12069.9	12323.8	11891.8
420	22865.1	33678.5	24257.5	29457.7	27546.2	35653.7	11840	11984.8	11687.9
440	24622.5	23680.2	26053.7	29547.1	28136.3	36314.3	10926.1	11196.4	11139.7
460	14245.9	16926	18310.5	30234.5	29801.1	37172.9	10164.3	10818.3	10705.2
480	10930	13155	13436.5	31107.8	32344.5	39439.3	9445.61	10318.4	10215.6
500	8616.82	10166.9	10914.4	31745.8	33966.3	40851.9	9134.66	9760.74	9680.59
520	6754.91	8232.68	8899.49	32409.3	34507	42493.2	8801.9	9187.59	8853.63
540	5475.73	7269.77	7353.26	33107.1	34117.5	44421.7	8260.88	8494.22	8188.09
560	4826.48	6867.89	6448.81	31525.1	31591.5	44371	7769.26	7913.99	7712.36
580	4251.95	6362.59	5739.84	34611.6	13603.6	42371	7354.05	7492.64	7270.51
600	4019.5	5978.46	5350.86	35581.1	12338.1	39711.8	7138.7	7453.12	7128.98
620	3799.75	5579.35	5224.46	36586.6	10543.7	19866.6	7006.47	7261.97	6868.84
640	3578.64	5399.56	5020.14	37235.2	9317.38	14624	6713.71	6979.04	6571.51
660	3515.02	5231.15	4937.11	36922.9	8694.88	12106.1	6570.15	6747.07	6331.36
680	3440.59	5063.96	4696.1	34129.2	8275.43	10431.1	6354.86	6520.1	6108.95
700	3346.85	4873.34	4736.36	15412.8	7886.97	9621.13	6120.84	6346.76	5907.82
720	3311.62	4767.06	4572.83	11232.6	7741.12	8991.06	6025.39	6136.95	5778.66
740	3210.95	4691.71	4542.12	9119.97	7751.87	8679.97	6049.25	6085.85	5724.07
760	3241.32	4576.81	4535.58	7922.28	7680.25	8521.47	5739.65	5891.14	5492.11
780	3163.45	4547.3	4555.28	7322.14	7757.26	8609.48	5727.37	5845.47	5493.03
800	3155.85	4463.44	4545.98	7162.48	7736.48	8783.44	5645.35	5824.7	5430.24
820	3088.52	4361.61	4574.17	7108.13	7824.02	9028.21	5619.28	5687.82	5371.12
840	3134.39	4380.04	4575.07	7410.25	7853.25	9284.6	5546.88	5630.49	5307.13
860	3083.09	4274.2	4404.89	7633.24	8012.02	9674.68	5498.25	5537.82	5279.09
880	3099.09	4293.68	4264.85	7946.99	7644.49	10144.5	5499.32	5523.72	5217.12
900	3105.87	4200.22	4193.81	8398.61	5961.73	10493.6	5378.09	5451.33	5220.11
920	2998.94	4160.82	3917.31	8749.74	5350.19	10917.9	5476.62	5445.07	5203.08
940	3003.09	4116.55	3771.95	9179.55	4745.56	11300.6	5388.59	5330.33	5191.21

## Sheet: Fig 3G
	Replicate 1	Replicate 2	Replicate 3
MEM-HEPES	22721.2	20901.2	20855.4
+ 50% Serum	32409.3	34507	42493.2
+ 50% HIS	47831.3	37384.4	45899.2

## Sheet: Fig 4A
CFT073								EC058
	Spleen			Liver					Spleen			Liver
yadN	51.0321	61.9629	11.5782	22.6798	23.6429	35.0984		yadN	66.104	31.0531	30.4141	30.8386	33.5134	5.30248
ecpD	65.4959	19.6075	14.6551	8.30128	9.53566	27.5376		ecpD	5.05134	51.5059	37.7045	50.7968	36.9286	7.6564
htrE	30.5549	25.1648	11.9037	3.03845	8.4757	4.23785		htrE	4.10296	6.09095	5.01645	2.70695	5.45155	5.26585
yadM	36.8434	27.7292	21.7559	34.6152	38.1427	7.07796		yadM	38.5859	20.2521	15.1369	14.9285	14.1232	4.22807
yadL	65.4959	41.1646	18.0426	17.6713	19.6075	28.5088		yadL	63.8523	66.104	26.477	33.7465	75.4091	34.4556
yadK	30.3439	19.204	6.74273	13.2079	12.9361	7.17676		yadK	39.6706	99.7331	47.1766	68.1197	20.8215	12.1257
yadC	28.5747	13.6107	3.15287	61.6773	7.87165	12.5244		yadC	40.8803	12.5824	14.8597	16.1486	13.2079	4.70219

[truncated: 10 more sheets: Fig 4B, Fig 4C, Fig 4D, Fig 4E, S1 Fig, S5 Fig, S6 Fig, S7 Fig, S8 Fig, S9 Fig]
